# Supplementary material for: VaWRKY65 contributes to cold tolerance through dual regulation of soluble sugar accumulation and reactive oxygen species scavenging in Vitis amurensis
Source: Hortic Res. 2025 Jan 3;12(4):uhae367. doi: 10.1093/hr/uhae367 (PMC11896968; doi:10.1093/hr/uhae367)
Supplement: Web_Material_uhae367 [file web_material_uhae367.zip]

Archive with 2 entries (2 files):
- Supplemental Figure files.docx
- Supplemental Tables file.xlsx
