# Supplementary material for: VaWRKY65 contributes to cold tolerance through dual regulation of soluble sugar accumulation and reactive oxygen species scavenging in Vitis amurensis
Source: Hortic Res. 2025 Jan 3;12(4):uhae367. doi: 10.1093/hr/uhae367 (PMC11896968; doi:10.1093/hr/uhae367)
Supplement: Web_Material_uhae367 [file web_material_uhae367.zip › Supplemental Tables file.xlsx]

## Sheet: Table S1
Table S1. List of primer sequences used in this study.
Primer name	Primer sequence (5'-3')	Experiment
pDONR207-VaWRKY65-F	GGGGACAAGTTTGTACAAAAAAGCAGGCTTAATGGACGGCAGATTCAACAGTAA	EMSA
pDONR207-VaWRKY65-R	GGGGACCACTTTGTACAAGAAAGCTGGGTTGCTTGTGGTCCCACACATGGG
SAK-VaWRKY65-F	GACACTAGTGGATCCAAAGAATTCATGGACGGCAGATTCAACAGTAA	Plant transformation vector
SAK-VaWRKY65-F	TCCCTCGAGAAGCTTTTTGAATTCGCTTGTGGTCCCACACATGGG
SAK-VaBAM3-F	GACACTAGTGGATCCAAAGAATTCATGGCTTTGACATTACGCTCT
SAK-VaBAM3-F	TCCCTCGAGAAGCTTTTTGAATTCCACAAGAGCAGCCTCCAT
TRV-VaWRKY65-F	TTCTCTAGAAGGCCTCCATGGGGATCCGCAATTTTCTCAAGCCAAGC
TRV-VaWRKY65-R	GTTTAATGTCTTCGGGACATGCCCGGGGCTTGTGGTCCCACACATGGG
TRV-VaBAM3-F	TTCTCTAGAAGGCCTCCATGGGGATCCCGGCAAGTAAAGATGGCGAC
TRV-VaBAM3-R	GTTTAATGTCTTCGGGACATGCCCGGGTTACACAAGAGCAGCCTCCAT
TRV-VaPOD36-F	TTCTCTAGAAGGCCTCCATGGGGATCCTTCGCTGGACCAGTCATATGCTGC
TRV-VaPOD36-R	GTTTAATGTCTTCGGGACATGCCCGGGTGACCATTGACTCTCCTGCAG
SK-VaWRKY65-F	CGCTCTAGAACTAGTGGATCCATGGACGGCAGATTCAA	Luc
SK-VaWRKY65-R	GATAAGCTTGATATCGAATTCGCTTGTGGTCCCACACATGG
0800-BAM3-F	GGTACCGGGCCCCCCCTCGAGGGGAGCAATATATAGTTGTTGCGTGG
0800-BAM3-R	ATCGATACCGTCGACCTCGAGTTGTTCTGGTGCTGTGAAGTGGGAG
0800-POD36-F	GGTACCGGGCCCCCCCTCGAGGTCAAAGGATTCCCATGGAGCT
0800-POD36-R	ATCGATACCGTCGACCTCGAGTGTACGTGGTCAGCATGCG
0800-mBAM3-F	GGTACCGGGCCCCCCCTCGAGGGGAGCAATATATAGTTGTTGCGTGG
0800-mBAM3-R	ATCGATACCGTCGACCTCGAGTTGTTCTGGTGCTGTGAAGTGGGAG
0800-mPOD36-F	GGTACCGGGCCCCCCCTCGAGGTCAAAGGATTCCCATGGAGCT
0800-mPOD36-R	ATCGATACCGTCGACCTCGAGTGTACGTGGTCAGCATGCG
AD-VaWRKY65-F	ATGGAGGCCAGTGAATTCATGGACGGCAGATTCAA	Y1H
AD-VaWRKY65-R	CGAGCTCGATGGATCCGCTTGTGGTCCCACACATGG
AbAi-BAM3-F	CTTGAATTCGAGCTCGGTACCCGAAGGGACCAAAGGATCTACTAGG
AbAi-BAM3-R	ATACAGAGCACATGCCTCGAGTTGTTCTGGTGCTGTGAAGTGGGAG
AbAi-POD36-F	CTTGAATTCGAGCTCGGTACCGTCAAAGGATTCCCATGGAGCT
AbAi-POD36-R	ATACAGAGCACATGCCTCGAGCGCATGCTGACCACGTACA
AbAi-mBAM3-F	CTTGAATTCGAGCTCGGTACCCGAAGGGACCAAAGGATCTACTAGG
AbAi-mBAM3-R	ATACAGAGCACATGCCTCGAGTTGTTCTGGTGCTGTGAAGTGGGAG
AbAi-mPOD36-F	CTTGAATTCGAGCTCGGTACCGTCAAAGGATTCCCATGGAGCT
AbAi-mPOD36-R	ATACAGAGCACATGCCTCGAGCGCATGCTGACCACGTACA
YFP-VaWRKY65-F	GGATCTACTAGTGAATTCATGGACGGCAGATTCAA	Subcellular localization
YFP-VaWRKY65-R	GGTACCGTCGACGGATCCGCTTGTGGTCCCACACATGG
YFP-BAM3-F	GGATCTACTAGTGAATTCATGGCTTTGACATTACGCTCT
YFP-BAM3-R	GGTACCGTCGACGGATCCCACAAGAGCAGCCTCCAT
BD-VaWRKY65-1-F	ATGGCCATGGAGGCCGAATTCATGGACGGCAGATTCAAC	Transcriptional activation activity
BD-VaWRKY65-1-R	CTAGTTATGCGGCCGCTGCAGGGAGCACAGTCCCCCTTGA
BD-VaWRKY65-2-F	ATGGCCATGGAGGCCGAATTCACCATCCGATTCATGGGCT
BD-VaWRKY65-2-R	CTAGTTATGCGGCCGCTGCAGCCATGGATGGTTGTGTTCGCA
BD-VaWRKY65-3-F	ATGGCCATGGAGGCCGAATTCCCGGCTTCTAGAAACCACCA
BD-VaWRKY65-3-R	CTAGTTATGCGGCCGCTGCAGTCAGCTTGTGGTCCCACACA
VaWRKY65-F	TCGCTGATCACAACCGAAG	RT-qPCR
VaWRKY65-R	ATCGGCGAACAGCGATTCA
VaBAM3-F	GGCAAGTAAAGATGGCGACTAAGAC
VaBAM3-R	CCAATGTAAAGGTCTGTCCCGC
VaACTIN-F	CTTGCATCCCTCAGCACCTT
VaACTIN-R	TCCTGTGGACAATGGATGGA
VaPOD36-F	GCTCTATCTGGGAGCCACAC
VaPOD36-R	GGTCACCACCTGATCTTGGG
AtACTIN2-F	AAATCACAGCACTTGCACCAAGC
AtACTIN2-R	GGCCTTGGAGATCCACATCTGC
BAM3-F1-F	GTCCTGGTGCAAATGAGGACTAC	ChIP-qPCR
BAM3-F1-R	CCAAGACGGCAAGCATGTGGT
BAM3-F2-F	CCCATATGTTATACCCTGTGAAGC
BAM3-F2-R	GTTATTGCCGAATCTGGCGG
POD36-F1-F	TGTACGTGGTCAGCATGCGT
POD36-F1-R	ACTCTTGCACTTGGGACCCAC
POD36-F2-F	AGGGAAGTAGTTCTCCAACCCTACC
POD36-F2-R	TGGAGTTCGTCCGTTTGGGAG

## Sheet: Table S2
Table S2. FPKM values of starch degradation-related genes in Vitis amurensis leaves under cold stress.
Name	ID	0h	2h	4h	8h	24h
AMY1	VIT 201s0026g01660	1.85783	2.06203	2.56344	4.50705	7.40338
AMY2	VIT 218s0001g00560	1.2833	1.60152	1.83341	3.77939	3.44439
AMY3a	VIT 203s0063g00400	0.601449	1.20063	0.652564	1.65599	0.901252
AMY3b	VIT 203s0063g00450	0.0306285	0.24309	0.100323	0.16275	0.0709713
BAM1a	VIT 205s0051g00010	20.4401	21.3361	28.0525	39.196	62.8623
BAM1b	VIT 205s0077g00280	54.219	51.5971	74.9945	102.277	172.392
BAM2	VIT 215s0046g02620	5.3	5.44427	6.32258	5.51403	6.55281
BAM3	VIT 202s0012g00170	15.873	52.2162	138.135	430.852	579.615
BAM4	VIT 219s0015g00500	1.15897	0.781556	1.06306	0.607174	0.869117
BAM5	VIT 212s0059g02670	3.31295	4.23998	2.42494	2.38244	4.95406
BAM7	VIT 215s0046g02640	2.55609	2.31303	2.48018	1.46598	1.01973
BAM8	VIT 202s0087g00430	2.12084	2.15205	2.35399	2.1711	2.04669
BAM9	VIT 205s0020g01910	127.35	131.865	163.973	321.562	393.551
BAM10	VIT202s0025g02120	18.5585	19.427	19.5586	27.8906	18.0874
LSF1	VIT_214s0066g01200	6.05822	5.97153	7.2081	8.39596	6.07804
DPE2	VIT_208s0040g00670	0.819024	0.887554	0.998545	1.46938	2.82583
ISA3	VIT_218s0001g06520	0.624453	0.640275	0.668333	0.441005	0.594575
DPE1	VIT_207s0031g01540	0.289741	0.389058	0.225029	0.346588	0.677903
PGlcT	VIT_214s0006g02720	6.14657	6.00735	5.23848	2.85781	4.62457
GWD	VIT_201s0127g00060	7.74887	6.5408	9.83761	12.0171	8.09853
PWD	VIT_205s0062g00890	3.74776	3.48502	4.50997	4.90406	5.00357
MEX1	VIT_216s0039g00700	4.87523	5.49446	6.09707	7.12078	7.44251

## Sheet: Table S3
Table S3. Summary of RNA-seq results of VaWRKY65 overexpression transgenetic grapevine root and control.
Sample	Total Clean Reads	Total Clean Bases	Clean Reads Q20 (%)	Uniquely mapping gene ratio
EV_1	24102410	7230723000	97.16	0.772
EV_2	24058059	7217417700	96.97	0.768
EV_3	24044156	7213246800	96.31	0.775
W65_1	24053030	7215909000	97.31	0.782
W65_2	24096454	7228936200	96.16	0.781
W65_3	24146495	7243948500	97.01	0.78
Note: “EV” control grapevine roots, “W65” VaWRKY65-OE overexpressing transgenic grapevine roots.

## Sheet: Table S4
Table S4. Differentially expressed genes (DEGs) in transgenic grapevine root.
Differentially expressed genes (WRKY65-OE vs EV control)
Gene ID	EV_1	EV_2	EV_3	W65_1	W65_2	W65_3	pvalue	padj	log2FoldChange
VIT_202s0033g00690	0.873117	0.96861	0.846986	0	0	0	0.00169671	0.0077634	-13.1298
VIT_200s0194g00280	4.25465	3.92351	4.15595	0.0675661	0	0.0676046	0.000325349	0.00291987	-6.50856
VIT_208s0007g07720	5.56973	5.5364	5.18383	0.171038	0.0428948	0.128836	0.000193543	0.00221154	-5.56937
VIT_209s0002g05320	3.43664	4.25007	4.63251	0.0769915	0.22871	0	0.00616041	0.0180026	-5.33126
VIT_218s0001g07840	16.0551	18.6876	18.975	0.798443	0.264426	0.332522	0.00217684	0.00908412	-5.26635
VIT_210s0042g01040	0.985687	1.00488	0.701803	0.0698138	0	0	0.00929668	0.0240142	-5.2632
VIT_210s0003g05310	5.41021	5.07475	5.7929	0.0640511	0.254759	0.127209	0.000798207	0.00486968	-5.18872
VIT_204s0044g00970	40.175	40.5966	39.5068	0.986533	1.31444	1.19519	1.66908e-05	0.000684538	-5.10434
VIT_208s0007g06430	0.948028	1.05643	0.941696	0	0	0.0878099	5.43242e-05	0.00115378	-5.06353
VIT_218s0086g00490	2.75861	2.12563	2.56792	0.171739	0	0.172891	0.00347682	0.0122024	-4.43334
VIT_200s1466g00010	65.5385	69.8516	68.5177	3.82143	3.7188	2.08878	4.63031e-05	0.00106519	-4.40434
VIT_206s0004g01230	6.89699	7.56133	7.11935	0.232113	0.46209	0.463064	0.000180938	0.00213739	-4.22039
VIT_212s0035g01755	1.8017	1.97642	2.03218	0.12271	0.122599	0.0909938	0.00116315	0.00615276	-4.10957
VIT_201s0010g02340	1.76731	2.62335	2.32678	0	0	0.391864	0.00494785	0.0154293	-4.09845
VIT_207s0031g01260	7.22718	8.27606	7.04526	0.265639	0.388064	0.663939	0.00142336	0.00695845	-4.09669
VIT_213s0064g00930	0.787004	1.00028	1.09265	0.0338669	0.0334134	0.100795	0.00709067	0.0199419	-4.09643
VIT_200s0309g00050	2.55324	2.66053	2.30539	0.296648	0.0485802	0.0986819	0.000105622	0.00161533	-4.08131
VIT_213s0064g00910	3.73088	2.84482	2.98642	0.161644	0.160802	0.270658	0.00751594	0.0207787	-4.01029
VIT_212s0057g00180	34.0541	34.4183	35.5925	2.26297	2.06845	2.25781	0.000158436	0.00199136	-3.98117
VIT_205s0029g00370	2.2016	2.2587	2.52598	0.233304	0.114344	0.117943	0.000626027	0.00425003	-3.90652
VIT_203s0038g00500	5.91472	6.68398	5.22833	0.340705	0.362384	0.48571	0.00527378	0.0161542	-3.90615
VIT_210s0003g03845	4.46995	6.09017	5.63538	0.317291	0.505683	0.382384	0.00852681	0.0225806	-3.74773
VIT_205s0049g02240	18.9597	19.8845	17.5816	1.48421	1.81672	1.5558	0.00122304	0.00633801	-3.53822
VIT_200s0203g00020	198.509	212.976	194.472	15.5695	19.7737	16.859	0.000562615	0.00399019	-3.53703
VIT_210s0042g01010	1.40155	1.15654	1.17695	0.109998	0.109584	0.110519	0.00474801	0.0150165	-3.49895
VIT_212s0057g00120	34.1589	33.0948	36.8157	3.25249	3.17431	2.77892	0.00103021	0.00567672	-3.49883
VIT_204s0008g06140	1.52566	1.42415	1.6524	0.138309	0.13423	0.137329	0.00221813	0.00915428	-3.48813
VIT_218s0001g04800	6.5257	6.51318	7.32029	0.477822	0.618984	0.721166	0.00101701	0.00562675	-3.48506
VIT_203s0063g01760	21.9135	23.1823	23.8397	2.24693	3.28699	0.755394	3.81767e-05	0.000944312	-3.45421
VIT_218s0001g12680	155.138	155.755	155.186	13.9482	14.1675	14.6383	1.00056e-10	1.90818e-06	-3.44643
VIT_205s0077g02100	7.2747	6.14701	7.06373	0.370585	0.666277	0.886972	0.000841887	0.00500487	-3.41234
VIT_217s0000g05790	69.1589	70.824	67.5942	7.132	6.50526	6.76125	0.000135989	0.00182776	-3.34709
VIT_211s0016g04920	61.5332	65.2088	60.9638	6.48701	6.98212	5.75167	0.000253009	0.00253821	-3.28771
VIT_212s0057g00090	79.3158	82.0627	99.0728	8.52833	9.21631	9.03696	0.00618896	0.0180474	-3.28169
VIT_201s0010g00930	48.9227	52.0879	45.6371	5.4735	5.22179	4.4387	0.00140228	0.00689969	-3.27646
VIT_214s0030g00520	8.4829	9.09709	8.53802	0.944286	0.725726	1.05026	6.32801e-05	0.00124203	-3.26308
VIT_204s0044g01230	6.2028	5.31133	5.98718	0.592928	0.44913	0.814723	0.0008154	0.0049304	-3.23638
VIT_203s0038g03190	6.69509	7.04569	6.17032	0.860623	0.829504	0.433382	0.000215494	0.00235242	-3.22887
VIT_214s0083g01140	256.114	248.861	256.028	27.128	27.9621	27.0659	9.14654e-05	0.00150324	-3.21146
VIT_208s0056g01300	16.1145	16.9774	15.5458	1.80316	1.579	1.90051	0.000482048	0.00364229	-3.20266
VIT_213s0074g00090	42.4062	42.9078	40.9631	4.74541	4.73355	4.83244	0.000234932	0.0024577	-3.14133
VIT_217s0000g00820	12.8074	12.03	12.3338	1.34076	1.46184	1.46507	0.000289219	0.00272994	-3.12257
VIT_202s0025g02490	49.3877	50.7698	47.7083	5.31783	6.37817	5.28287	6.6498e-05	0.00127364	-3.12245
VIT_203s0088g00810	1.31726	1.46379	0.984768	0.219252	0	0.219202	0.00613856	0.0179553	-3.10159
VIT_202s0025g02870	47.67	49.8749	48.5507	4.79651	6.35623	6.13942	1.60251e-06	0.000237341	-3.0787
VIT_217s0000g04933	6.5358	7.05157	7.25323	0.714661	1.04895	0.763144	0.000162998	0.00201984	-3.04389
VIT_216s0050g01660	4.19135	4.41671	4.49084	0.695467	0.357834	0.542301	9.08209e-06	0.000518577	-3.03703
VIT_205s0020g00600	8.18252	8.79215	8.48928	0.892689	1.56018	0.697044	5.45703e-05	0.00115378	-3.01495
VIT_212s0057g00070	37.3016	41.8937	36.5836	4.02212	4.48293	5.82601	0.00103877	0.00570952	-3.01413
VIT_210s0003g02350	26.9442	24.1561	22.3814	2.71989	2.46199	4.06346	0.00146326	0.00707553	-2.99055
VIT_212s0057g00170	56.9818	65.3857	69.9455	7.10513	8.76195	8.55152	0.00399886	0.0133721	-2.97739
VIT_218s0001g03180	16.3214	16.7522	16.7424	1.61821	2.10668	2.66337	4.2295e-05	0.00100558	-2.96306
VIT_218s0122g01210	20.4935	21.0347	20.9696	2.51875	2.77908	2.8129	1.95173e-06	0.00026778	-2.94586
VIT_210s0003g02480	66.2126	65.5841	67.3605	8.37569	9.0488	8.65328	1.0671e-05	0.000568453	-2.933
VIT_219s0014g02740	430.638	441.446	423.596	58.53	55.5647	55.6965	0.000120296	0.00172363	-2.93187
VIT_218s0122g00650	13.9415	16.5264	10.8535	0	2.55394	2.91111	0.00684957	0.0194445	-2.91851
VIT_210s0003g02400	18.1399	16.6912	16.4276	2.49661	2.17651	2.18398	0.000888136	0.0051718	-2.90207
VIT_212s0057g00080	98.3699	95.2046	81.5201	12.4536	12.5315	12.1002	0.00420003	0.0138365	-2.891
VIT_212s0028g03560	114.763	112.468	110.522	15.6481	14.5354	15.4189	5.62812e-05	0.00116667	-2.88878
VIT_202s0025g01870	1.61722	1.61203	1.54912	0.151871	0.280433	0.216117	3.65814e-05	0.000930192	-2.88094
VIT_202s0025g02860	35.8897	37.0073	35.5987	5.10395	5.01541	4.8053	0.000107396	0.00162922	-2.86184
VIT_200s0203g00050	26.3641	26.3509	27.5355	3.76997	4.04959	3.30278	1.11965e-05	0.000580241	-2.85102
VIT_211s0016g02380	97.4101	94.174	97.5029	12.8858	13.1388	14.0767	4.1324e-05	0.000996321	-2.84977
VIT_203s0063g01960	1042.82	1036.84	1000.5	141.671	143.722	144.757	0.000210554	0.00232005	-2.84009
VIT_207s0031g01910	14.9733	15.8412	15.8589	2.23949	2.25342	2.06797	0.000295955	0.00275594	-2.83058
VIT_203s0038g00550	1.59901	1.74791	1.93186	0.323355	0.172958	0.247706	0.00109223	0.00589317	-2.82629
VIT_209s0002g05350	57.2928	58.7427	57.8972	8.36399	8.42297	7.85391	5.09703e-06	0.000401675	-2.81939
VIT_212s0057g00060	31.419	38.273	36.0171	3.92789	4.62965	6.66387	0.00152787	0.00728995	-2.7959
VIT_210s0003g02390	3.4678	3.34423	4.3288	0.579587	0.80029	0.224795	0.00258553	0.0100795	-2.79528
VIT_213s0019g03090	35.7835	36.0777	34.1186	4.82345	4.53297	6.32123	3.67487e-06	0.00035015	-2.75698
VIT_205s0077g01920	10.669	11.7521	10.7787	1.61285	2.02521	1.39847	0.000138711	0.00185065	-2.7206
VIT_202s0025g05110	1.59504	1.25935	1.30995	0.194892	0.24901	0.193653	0.00650074	0.0187048	-2.70689
VIT_212s0055g00870	6.8689	6.43038	5.55499	1.45729	0.718705	0.735324	0.000770316	0.00476971	-2.69502
VIT_212s0057g00780	0	0	0	1.33174	0.873018	0.994761	0.0161483	0.0355822	13.3807
VIT_213s0067g02300	18.8626	19.2637	19.5585	3.27937	2.87629	2.76715	7.59953e-07	0.000190593	-2.69258
VIT_212s0055g00860	1.86568	1.60911	1.56424	0.486678	0	0.295909	0.00203129	0.00870142	-2.68636
VIT_200s0650g00030	0	0	0	1.07936	0.746512	1.29441	0.0226849	0.0456933	13.3446
VIT_201s0011g04820	1.30626	1.45378	1.36685	0.262136	0.154689	0.231553	4.88375e-05	0.00110615	-2.66959
VIT_214s0060g00760	1.24835	1.04431	0.969892	0.24052	0.13771	0.137473	0.00333612	0.01191	-2.66068
VIT_209s0002g06900	0	0	0	1.12823	0.729465	1.01113	0.0149703	0.0336871	13.2234
VIT_214s0006g02950	86.6582	82.643	84.1999	14.2761	13.6839	12.533	2.89398e-05	0.000835287	-2.64624
VIT_204s0008g06460	16.1606	17.3763	17.5841	2.65582	2.93688	2.57404	0.000519964	0.00380078	-2.64604
VIT_205s0020g01420	37.5215	35.0377	35.2883	5.5975	4.84821	6.88695	1.3342e-05	0.000623643	-2.63741
VIT_216s0013g01000	2.75121	3.46329	3.14475	0.68527	0.372502	0.453088	0.00192058	0.00841041	-2.63078
VIT_207s0005g01350	48.0785	52.1661	49.5132	8.51493	7.92873	8.11937	0.000660817	0.00438193	-2.60806
VIT_212s0057g00190	72.6026	72.9995	65.7297	10.2248	12.4918	12.0968	0.000737786	0.00466522	-2.60178
VIT_208s0007g04180	50.1971	49.3259	50.0644	8.29044	8.06354	8.42348	4.06995e-06	0.000364404	-2.59387
VIT_216s0039g02840	3.12955	2.95641	4.21107	0.295836	1.12238	0.293712	0.00556731	0.0167494	-2.58832
VIT_204s0008g05790	8.16952	6.54777	6.94198	1.08966	1.4222	1.10216	0.00477937	0.0150881	-2.58321
VIT_208s0040g01950	172.121	174.721	169.451	29.5027	28.599	28.2221	4.62719e-05	0.00106519	-2.58036
VIT_210s0003g02300	15.7623	15.5383	15.2379	2.66729	2.73858	2.37534	7.84059e-07	0.000190593	-2.58031
VIT_209s0002g03340	11.7006	11.3609	11.5399	2.02937	1.91744	1.92707	1.63615e-05	0.000679843	-2.55838
VIT_205s0077g01910	8.72322	6.8756	7.42628	1.26846	1.53491	1.12912	0.00550119	0.0166054	-2.5496
VIT_212s0057g00150	7.08208	5.44936	5.84271	0.920879	1.40458	0.818707	0.00459229	0.0146937	-2.54681
VIT_205s0077g01930	1.73369	1.51425	1.57847	0.181415	0.344056	0.309287	0.000133464	0.00181666	-2.53109
VIT_214s0060g01300	300.144	268.701	307.368	50.5648	44.9156	57.3038	0.00116243	0.00615276	-2.51978
VIT_211s0118g00570	386.655	392.283	387.989	69.4427	74.3535	62.002	7.04751e-06	0.000476308	-2.50341
VIT_205s0062g00300	6.90914	5.86697	5.55167	1.21916	1.05546	1.02974	0.00581412	0.0172739	-2.47148
VIT_207s0031g01275	34.2277	31.5145	34.1715	6.51963	5.6935	5.87486	0.00050288	0.00372837	-2.46563
VIT_209s0002g00650	24.2919	24.0595	22.786	4.14728	4.40065	4.44555	0.000376365	0.00318805	-2.45279
VIT_207s0005g02490	15.9223	15.982	15.6808	2.21654	3.08526	3.42823	0.00039261	0.00326265	-2.44641
VIT_202s0087g00270	37.1206	36.4422	37.7943	7.00937	6.69249	6.80052	7.70564e-05	0.00136472	-2.44131
VIT_214s0083g00230	2.61615	2.5496	2.34456	0.7519	0.106859	0.539548	0.00332889	0.0118909	-2.42494
VIT_200s0194g00190	1.77984	1.58625	2.03211	0.402407	0.265802	0.339404	0.00448959	0.0144521	-2.42119
VIT_208s0058g01380	3.79845	3.97042	3.9376	0.636673	1.04935	0.527252	0.00106045	0.00579481	-2.40289
VIT_217s0000g03380	13.5151	13.6425	13.0171	2.60598	2.54398	2.44632	0.000148994	0.00192511	-2.40288
VIT_202s0025g03010	21.6518	19.2536	19.4054	4.04688	4.06395	3.36078	0.00109064	0.00588913	-2.39432
VIT_202s0025g01940	29.2359	29.8173	30.9012	5.73285	5.49569	6.01861	0.000133996	0.001818	-2.38282
VIT_204s0008g06150	17.043	15.7919	15.7678	3.53039	3.00457	2.86767	0.00013628	0.00182787	-2.36986
VIT_218s0001g15700	85.7041	86.078	87.575	17.0327	15.8009	17.6068	1.01606e-07	8.81143e-05	-2.36228
VIT_219s0014g05090	93.7425	91.0415	97.8593	16.9908	18.5549	20.2902	7.48284e-05	0.00134301	-2.33971
VIT_217s0053g00470	1.08953	1.22774	0.960939	0.0591088	0.354822	0.239137	0.00170676	0.00778887	-2.32707
VIT_207s0005g00170	2.74883	2.76639	2.12705	0.515737	0.65921	0.349793	0.00443495	0.0143291	-2.32521
VIT_214s0108g00170	2.66207	2.93859	3.08209	0.620914	0.397574	0.716409	0.000178944	0.00212493	-2.3231
VIT_200s0567g00020	21.3753	21.0785	21.6668	4.20222	4.43794	4.23834	7.76792e-06	0.000487874	-2.3158
VIT_211s0016g01620	1.25742	1.51529	1.06713	0.11915	0.175542	0.477949	0.0042378	0.0139001	-2.31273
VIT_203s0017g00100	3.82496	4.30708	3.6574	0.823087	0.686432	0.877391	0.00208904	0.00884803	-2.30413
VIT_204s0023g03600	43.3105	42.9214	44.6816	9.12842	8.55276	8.98534	6.31573e-05	0.00124203	-2.2955
VIT_214s0108g00090	138.813	154.38	144.944	30.7916	29.7292	28.9256	0.0013256	0.00667616	-2.29228
VIT_215s0021g00565	0	0	0	0.67638	0.781972	0.447608	0.0232868	0.0465613	12.6335
VIT_217s0000g00070	5.72661	6.86294	6.82252	1.10485	1.43056	1.43814	0.00293464	0.0109438	-2.28837
VIT_214s0060g00990	16.4344	14.8952	16.6698	3.37971	3.62463	2.8571	0.00050262	0.0037283	-2.28311
VIT_219s0015g02090	2.73272	2.63942	2.66745	0.528868	0.61139	0.512492	9.47045e-07	0.000197924	-2.28205
VIT_209s0002g08540	9.79119	11.3064	10.8105	2.27227	2.2876	2.00943	0.00200116	0.00862467	-2.28006
VIT_207s0005g01520	50.9121	53.4762	49.9456	10.5837	11.2551	10.5844	0.000412498	0.00334898	-2.25095
VIT_211s0037g00010	11.9832	13.2894	12.7892	2.52628	2.90594	2.56757	0.000585311	0.00408582	-2.25027
VIT_218s0122g00640	31.8054	32.668	32.3609	7.54591	7.16314	5.65099	7.05087e-05	0.00131316	-2.24976
VIT_206s0009g01235	2.14039	1.49642	1.67992	0.11269	0.5539	0.453651	0.00555944	0.0167355	-2.24643
VIT_218s0001g15460	38.2521	38.3726	40.3067	8.06698	8.42802	8.28682	0.000351525	0.00305976	-2.23829
VIT_218s0001g13200	1.19999	1.34687	1.39628	0.30289	0.21459	0.320538	0.00047555	0.00361679	-2.23389
VIT_213s0019g04570	60.0374	59.5721	60.5565	11.6664	14.4723	12.3799	8.18506e-05	0.00141622	-2.22569
VIT_216s0100g00220	184.308	179.478	180.821	43.1582	37.9828	36.7769	1.36277e-06	0.000235647	-2.20743
VIT_208s0007g02660	103.555	93.0205	92.4741	25.0442	18.8502	18.8285	0.000251893	0.00253234	-2.20425
VIT_206s0004g03210	4.78995	4.35639	3.56935	0.671655	0.981703	1.12549	0.00584596	0.0173334	-2.19393
VIT_207s0005g03700	4.23822	5.09622	4.0774	1.06066	1.07717	0.816885	0.00541122	0.016417	-2.1823
VIT_206s0004g04640	11546.7	11561.9	10578	2377.95	2544.85	2592.27	0.000955586	0.00541575	-2.16432
VIT_215s0046g00400	1.38512	1.12839	1.16819	0.413418	0.270875	0.137793	0.0010701	0.00581947	-2.1626
VIT_204s0008g01100	9.41936	9.42983	8.92429	2.0883	2.1825	1.98081	0.000144545	0.0018998	-2.15135
VIT_211s0118g00785	1.11271	1.14244	1.39824	0.274799	0.410149	0.137576	0.00153258	0.00730877	-2.1507
VIT_209s0070g00140	10.3318	11.6619	10.9121	2.382	2.5091	2.55166	0.00176115	0.00793469	-2.14439
VIT_217s0000g05110	2.39846	2.08499	2.17976	0.516584	0.463152	0.539809	0.0018292	0.00813628	-2.13236
VIT_212s0028g03640	50.0237	43.6107	45.1823	10.4656	11.1523	10.2441	0.00248493	0.00985125	-2.12326
VIT_204s0008g00100	2.08023	1.6659	2.03958	0.332398	0.536055	0.460835	0.00271394	0.0104014	-2.12159
VIT_218s0001g05300	9.80008	10.146	9.27297	2.45987	2.39384	1.88346	3.95502e-05	0.000965765	-2.11665
VIT_200s0615g00030	3.64779	4.07464	4.15731	0.891316	0.70788	1.14355	0.000153522	0.00195449	-2.11469
VIT_208s0007g00950	303.527	303.657	309.531	72.9835	70.6163	68.1003	2.67469e-07	0.000130996	-2.11445
VIT_200s0194g00330	9.31612	9.40668	10.0528	2.45222	1.61739	2.65844	9.24655e-05	0.00151354	-2.09654
VIT_207s0005g02980	21.4083	23.1908	23.8447	4.47661	5.55954	6.03275	0.000119709	0.00172053	-2.09063
VIT_216s0022g01630	10.1203	10.286	10.461	2.32064	3.37383	1.5625	0.00344819	0.0121643	-2.08859
VIT_213s0158g00090	30.7343	27.5169	28.987	6.4474	6.03582	8.13244	9.41813e-05	0.00151828	-2.0812
VIT_219s0014g00270	4.35414	4.7325	3.88542	1.15257	0.934846	0.989363	0.00343785	0.0121458	-2.07581
VIT_207s0005g03150	9.01865	8.07778	9.0838	1.799	2.00536	2.41933	0.000287856	0.00272442	-2.07258
VIT_218s0001g14270	5854.13	5978.11	5724.39	1459.14	1261.05	1454.23	1.61472e-06	0.000237341	-2.07237
VIT_211s0016g04930	5.84503	4.82629	6.08924	0.808246	1.65277	1.55705	0.00141418	0.00692956	-2.06042
VIT_204s0069g00540	1.2647	1.73059	1.45324	0.349695	0.442861	0.273805	0.0079109	0.021476	-2.06032
VIT_207s0005g01790	3.34959	3.43245	3.67386	0.803149	1.00638	0.699007	3.87602e-05	0.000950724	-2.05927
VIT_217s0000g08080	3.29646	2.97579	2.58136	0.666394	0.68313	0.781038	0.0070564	0.0198807	-2.05488
VIT_208s0058g01000	32.3241	35.1543	35.2984	8.02239	7.84433	8.99104	0.000417268	0.00336333	-2.04773
VIT_207s0005g01986	3.79052	3.91215	4.05391	0.697296	1.20945	0.953938	0.000391889	0.00326228	-2.03892
VIT_201s0011g02780	7.91592	7.23559	7.31133	1.78257	1.81783	1.87454	0.00124644	0.00641762	-2.03657
VIT_206s0004g07740	20.6591	20.7255	19.0945	4.98516	4.10584	5.6673	3.22426e-05	0.000881167	-2.03489
VIT_212s0059g01700	8.24286	7.09174	7.58423	1.88582	1.8728	1.85885	0.00331227	0.0118404	-2.02848
VIT_211s0037g00650	1.92265	2.2572	2.11876	0.627434	0.336313	0.59187	0.000296535	0.00275864	-2.01734
VIT_209s0002g05290	7.50315	7.24278	7.0307	1.39394	2.03379	1.95861	6.42422e-05	0.00125017	-2.01534
VIT_203s0038g01510	11712.2	11643.3	11294.3	2922.14	2895.97	2789.65	6.38305e-05	0.00124732	-2.00914
VIT_218s0001g11610	15.9686	14.2471	15.6868	3.75043	3.79488	3.85929	0.00207805	0.0088264	-2.00893
VIT_215s0048g02900	1.64576	1.52809	1.27499	0.345428	0.368417	0.396418	0.00859179	0.022715	-2.00224
VIT_212s0057g01080	450.857	441.016	433.037	109.719	111.535	109.983	0.000206846	0.00230089	-1.99996
VIT_204s0008g04210	52.4293	50.2232	53.6321	13.5933	12.652	12.8393	0.000269062	0.00262873	-1.9995
VIT_214s0006g02170	47.9091	48.7464	51.5313	12.1189	11.5418	13.6821	5.159e-05	0.00113349	-1.98851
VIT_213s0019g00720	15.4158	17.2594	17.2163	4.93216	4.34366	3.32653	0.000129062	0.00178163	-1.98508
VIT_207s0104g01000	1.28037	1.06762	1.41518	0.366128	0.289685	0.294939	0.00843665	0.0224495	-1.98447
VIT_213s0019g02170	184.465	192.404	189.178	45.2631	49.0876	48.7154	1.24876e-05	0.000604445	-1.98424
VIT_200s1287g00010	4.61562	3.84396	4.45903	1.05323	0.864761	1.34764	0.000884739	0.00515832	-1.98392
VIT_213s0074g00500	3.13342	3.65424	4.05014	0.932321	1.06062	0.747547	0.00516675	0.0159136	-1.98345
VIT_209s0002g01590	7.1712	7.43444	7.84815	1.58863	1.4924	2.60113	0.000664844	0.00440251	-1.98239
VIT_217s0000g03720	85.8114	80.651	81.9551	21.2442	20.675	21.0049	0.000553048	0.0039473	-1.98108
VIT_211s0052g01150	722.193	769.327	739.959	185.874	188.08	191.318	0.000527935	0.00383552	-1.98098
VIT_207s0005g00050	23.6667	23.4439	21.5159	5.96764	5.63811	5.78945	0.00133382	0.00669931	-1.98006
VIT_207s0005g00750	1041.89	1031.64	1041.19	264.99	262.659	267.06	1.42443e-06	0.000235647	-1.9706
VIT_207s0104g00350	7.41349	7.42713	7.63972	2.01721	1.67785	2.07405	1.91786e-05	0.000719657	-1.96219
VIT_219s0015g02730	29.4351	26.8005	26.4908	6.68999	7.56166	7.03164	0.00111508	0.00597689	-1.95861
VIT_211s0065g00990	7.41361	7.59649	7.29249	2.03638	1.75813	1.94321	1.44287e-06	0.000235647	-1.95861
VIT_201s0011g05670	15.3905	15.7931	15.5505	4.19055	3.92171	3.94162	4.31235e-07	0.000155171	-1.95495
VIT_215s0048g02430	133.048	137.982	140.174	33.4367	36.6011	36.0609	4.38293e-05	0.00103321	-1.95444
VIT_204s0023g03130	42.5697	41.0188	43.753	10.6678	11.2802	10.9685	0.000367064	0.00313914	-1.95181
VIT_219s0085g00760	113.261	115.608	116.863	28.9745	29.5911	30.9475	4.21763e-06	0.000374113	-1.94948
VIT_218s0001g00720	1.3776	1.45587	1.21449	0.516739	0.313114	0.219729	0.00108556	0.00587186	-1.94707
VIT_219s0014g03730	2.4604	3.22756	2.79908	0.548846	1.39363	0.260096	0.00998475	0.025278	-1.94593
VIT_211s0052g01490	14.495	15.2795	14.0831	3.65758	3.59866	4.14851	0.00012348	0.00174049	-1.94316
VIT_208s0056g01590	3.97527	4.0762	3.84206	0.847704	1.08805	1.16592	3.61668e-05	0.000927065	-1.93895
VIT_219s0027g01120	11.9725	11.3744	10.0578	3.22048	2.2553	3.25897	0.000771131	0.00477095	-1.93518
VIT_215s0048g02260	28.4755	27.6492	28.1508	7.06528	8.21573	6.78806	2.26042e-05	0.000772596	-1.93307
VIT_217s0000g07190	9.59609	10.3326	9.75938	2.9253	2.29805	2.56281	2.02451e-05	0.000736586	-1.93086
VIT_210s0116g01900	52.1403	52.4315	54.8874	8.94533	16.0615	16.8757	0.00181024	0.00807558	-1.92876
VIT_218s0001g08760	6.03796	6.22142	5.14807	1.38525	1.51208	1.68163	0.00388304	0.0131206	-1.92654
VIT_211s0016g05000	0.892928	0.974433	1.00935	0.238876	0.239368	0.280219	0.000706641	0.00455815	-1.92285
VIT_201s0026g02540	43.4327	51.3309	43.5101	11.9818	11.5595	13.001	0.00496589	0.015467	-1.91988
VIT_211s0118g00390	22.4947	21.7462	23.5301	5.53226	5.78776	6.64122	4.10514e-05	0.000991001	-1.91576
VIT_202s0012g01650	4.99073	4.6954	4.6686	1.35403	1.68781	0.763223	0.00243552	0.00970696	-1.91545
VIT_219s0085g00920	3.60818	3.71358	3.16236	0.752361	0.987511	1.0397	0.000857411	0.00506244	-1.91516
VIT_213s0175g00200	1.5654	2.17885	2.11854	0.844171	0.139194	0.571622	0.00718098	0.0201134	-1.91448
VIT_207s0104g00650	2.43015	2.67405	3.04677	0.838483	0.687346	0.64594	0.00439584	0.0142459	-1.90795
VIT_200s0216g00060	1.58603	1.7604	1.86307	0.395159	0.390378	0.603429	0.000319651	0.00288913	-1.90691
VIT_218s0001g06680	2.68079	2.48879	2.86094	0.717255	0.807571	0.629764	0.000630038	0.00425686	-1.89793
VIT_205s0029g01160	2.90826	2.17712	2.45825	0.405037	0.791323	0.830224	0.00347773	0.0122024	-1.89605
VIT_214s0066g01960	0	0	0	0.171173	0.113235	0.113955	0.0202605	0.0420352	10.376
VIT_201s0011g03680	68.4561	61.8335	68.5237	17.4995	17.358	18.7398	0.00149823	0.00718629	-1.89118
VIT_213s0101g00460	10.5021	10.2181	11.5922	2.7319	3.35698	2.65286	0.000437699	0.00343071	-1.88606
VIT_207s0104g00420	10.1392	9.30773	8.7278	2.90827	2.49109	2.23359	0.000796972	0.00486968	-1.88405
VIT_219s0090g01040	1.53391	1.24215	1.60394	0.344848	0.342742	0.500964	0.00389923	0.0131545	-1.88146
VIT_213s0019g05260	0.877404	1.10699	0.939556	0.206037	0.233295	0.35499	0.00180396	0.00805681	-1.87973
VIT_219s0177g00230	4.63551	4.33445	4.49037	1.35924	1.29323	1.0084	2.72519e-05	0.000818458	-1.87837
VIT_210s0003g05260	7.85879	7.41311	7.69786	2.23733	2.16632	1.85398	6.4814e-06	0.000452772	-1.876
VIT_201s0011g04320	5.75495	5.95919	5.49471	1.7889	1.43563	1.46414	2.35776e-05	0.000787476	-1.87583
VIT_208s0007g05720	18.5777	19.1451	16.5179	4.41816	5.20056	5.18271	0.00173938	0.00788103	-1.87362
VIT_208s0007g01370	143.873	150.823	152.022	41.2153	39.8446	40.9641	0.000403559	0.00331879	-1.8722
VIT_205s0029g00140	19.8933	20.675	20.9603	5.61722	5.69338	5.50573	0.000325789	0.00292245	-1.87138
VIT_205s0020g02770	979.744	980.934	984.066	266.268	271.635	269.155	7.15683e-10	6.8244e-06	-1.8674
VIT_214s0066g01970	0.148791	0.0761396	0	5.95241	7.09007	4.74729	0.012818	0.0301605	6.30353
VIT_201s0010g02020	0.0436568	0.0440672	0.0437371	3.3208	3.70488	2.58465	0.0106476	0.0264367	6.18863
VIT_202s0025g03100	393.95	390.281	397.87	107.327	109.179	108.234	2.32494e-05	0.000782377	-1.864
VIT_209s0002g01060	375.263	384.665	368.419	112.101	104.333	94.965	2.43536e-06	0.000292137	-1.85737
VIT_211s0037g00020	9.21714	8.6868	8.3469	2.44679	2.66158	2.16219	0.000145553	0.00190189	-1.85218
VIT_214s0171g00320	5.91254	6.58536	6.43091	1.57151	1.467	2.22768	0.000151548	0.00193971	-1.84569
VIT_210s0003g00130	19.649	18.9327	16.8029	4.21632	6.38277	4.88036	0.000368448	0.00314674	-1.83911
VIT_218s0001g12120	49.1091	52.3247	52.0996	14.2043	15.0658	13.7283	0.000191779	0.00219929	-1.83619
VIT_201s0011g02600	13.6569	17.663	17.4087	3.47295	5.60516	4.59808	0.00459643	0.0146955	-1.83308
VIT_207s0031g00770	3.39399	2.98907	3.07591	0.838185	1.12843	0.688392	0.000223667	0.00239567	-1.83285
VIT_214s0006g01580	44.5667	49.593	40.6185	13.2447	12.1634	12.5355	0.00582217	0.0172924	-1.82865
VIT_211s0016g05550	35.2673	38.1817	35.0304	9.92349	10.4722	10.2176	0.00121191	0.00630795	-1.82518
VIT_214s0108g00630	1.17338	0.990713	1.25617	0.32245	0.321369	0.324036	0.00907186	0.0235868	-1.82092
VIT_200s0347g00080	4.68421	4.58087	4.45395	1.23111	1.41232	1.25643	3.92251e-06	0.000354558	-1.8146
VIT_207s0005g01930	3.81373	4.20973	3.9426	0.573158	1.06913	1.76811	0.00872495	0.0229193	-1.81085
VIT_207s0151g00720	4.25605	3.09783	4.32477	0.468266	1.56206	1.30192	0.00634171	0.018372	-1.80921
VIT_214s0060g00310	13.7459	14.6175	15.7741	5.66803	1.69156	5.26924	0.00594979	0.0175512	-1.80526
VIT_204s0079g00810	24.752	26.1199	25.529	7.32278	6.99274	7.61275	5.56911e-05	0.00116202	-1.80078
VIT_211s0016g04490	14.83	14.0079	14.0282	4.15647	4.41111	3.73965	1.60672e-05	0.00067595	-1.80031
VIT_214s0066g02110	30.9367	30.6114	28.8401	8.86109	8.57276	8.62639	0.00076218	0.00474707	-1.79427
VIT_207s0005g02370	20.1741	22.4073	19.3415	4.9187	7.09796	5.92305	0.000384646	0.00323012	-1.7873
VIT_216s0098g00460	0	0	0.139302	0.827856	1.24094	1.45587	0.0204099	0.0422487	4.65822
VIT_210s0003g02680	7.15897	7.32147	7.10253	2.08562	2.18295	2.02845	1.47424e-06	0.000237341	-1.7771
VIT_208s0058g00395	4.40977	4.29638	4.02085	1.13651	1.29789	1.28723	0.000270984	0.00263717	-1.7738
VIT_219s0015g01750	12.6223	13.2734	12.2363	4.0524	3.92526	3.25524	2.93285e-05	0.000841088	-1.76324
VIT_211s0052g00220	6.55716	5.40059	5.42581	1.72267	1.66055	1.73787	0.00840037	0.0223967	-1.76314
VIT_208s0007g02110	2.2351	2.26842	2.07765	0.589046	0.601918	0.748542	4.39707e-05	0.00103399	-1.7625
VIT_200s0301g00040	26.7835	27.1207	28.2143	6.92205	8.5502	8.76448	2.35281e-05	0.000787476	-1.7605
VIT_215s0048g00880	13.9018	13.6761	11.8782	2.06646	4.67986	4.8993	0.00178994	0.00801125	-1.76043
VIT_207s0005g00660	1851.1	1762.89	1754.57	526.22	527.687	532.826	0.000572042	0.00402407	-1.75848
VIT_218s0001g14030	6.18008	6.27281	6.47337	1.94996	1.96068	1.72553	3.21258e-06	0.000329393	-1.74755
VIT_200s0762g00030	11.8542	13.3029	12.4029	3.56742	3.41926	4.20161	0.000263143	0.00259612	-1.74718
VIT_200s0304g00080	9.25122	9.6893	10.5438	2.99657	2.72161	3.06835	0.00166339	0.00766059	-1.74655
VIT_210s0071g00770	110.287	111.652	109.946	33.0133	33.1009	32.8026	2.81711e-05	0.000830554	-1.74639
VIT_201s0011g06290	90.552	91.3175	93.4942	27.6324	27.347	27.2709	0.000151864	0.00194115	-1.74324
VIT_211s0052g00540	477.791	472.245	468.485	143.567	136.272	144.116	9.89167e-08	8.81143e-05	-1.7424
VIT_208s0007g06470	8.06658	6.72484	7.37558	2.31294	2.28032	2.04997	0.00411116	0.0136355	-1.73841
VIT_219s0093g00110	155.279	154.314	150.476	44.9768	46.9622	46.2043	2.60925e-05	0.000813744	-1.73568
VIT_213s0112g00072	0.101578	0.0511013	0	0.857306	1.40711	1.11436	0.0183861	0.0392348	4.46522
VIT_207s0005g03210	0.103574	0	0.103098	1.34601	1.12504	1.86815	0.0224397	0.0453382	4.39002
VIT_204s0044g01130	171.288	143.88	164.712	49.7609	53.4841	40.9326	0.00164255	0.00759949	-1.73482
VIT_218s0001g10150	38.568	41.6949	39.5016	11.9835	11.5716	12.4288	0.000550917	0.00393946	-1.73477
VIT_202s0025g04866	0.0742591	0.151979	0.0742785	1.84244	2.4881	1.861	0.0106017	0.0263743	4.36341
VIT_204s0044g01310	2.55582	3.22458	3.31543	0.729726	1.08367	0.92841	0.00560877	0.0168236	-1.72997
VIT_217s0000g04470	16.9453	16.7329	15.9573	4.68975	5.38884	4.89438	1.73156e-05	0.000700253	-1.72899
VIT_208s0007g00120	439.223	435.68	447.002	131.642	133.187	133.953	6.54344e-05	0.00126491	-1.72895
VIT_206s0080g01270	11.7723	12.203	11.3057	3.32044	3.13961	4.20988	6.14502e-05	0.00121568	-1.72531
VIT_216s0013g00990	5.71351	6.84682	6.86297	2.01495	2.03815	1.84896	0.00605276	0.0177834	-1.71845
VIT_219s0015g01370	392.091	403.107	391.608	117.674	120.389	123.518	1.54845e-05	0.000663609	-1.71469
VIT_206s0004g04140	113.517	110.417	109.751	34.4322	32.5348	34.8214	4.66665e-06	0.000384671	-1.71291
VIT_206s0004g05230	36.4274	35.7776	35.6877	10.9281	11.1054	10.8909	2.66286e-05	0.000818458	-1.71236
VIT_207s0005g00820	325.03	335.957	332.401	101.559	100.073	103.08	7.57106e-05	0.00135194	-1.70491
VIT_216s0013g00890	37.1712	39.6922	37.951	12.147	11.08	11.9942	0.000116754	0.00169728	-1.70478
VIT_214s0083g00672	17.4689	21.4712	18.1748	5.1994	5.96767	6.50467	0.00516387	0.0159096	-1.69241
VIT_215s0046g00190	6.74803	6.94351	7.18432	2.38493	2.22102	1.85341	2.67193e-05	0.000818458	-1.69233
VIT_213s0019g03060	20.1336	21.0074	22.2981	6.45728	6.60446	6.58826	0.00176118	0.00793469	-1.69083
VIT_216s0050g01090	43.8031	43.8792	45.5807	15.2975	13.7788	12.2403	2.97771e-05	0.000846318	-1.68948
VIT_216s0050g01680	79.2958	80.0186	83.5305	25.0463	26.7087	23.55	1.15576e-05	0.000590188	-1.68921
VIT_213s0073g00560	1187.62	1181.93	1180.79	361.949	370.353	370.322	6.9144e-09	2.19774e-05	-1.68702
VIT_211s0016g04600	1.99869	1.96709	1.97139	0.6362	0.643376	0.565871	5.18833e-05	0.00113425	-1.68564
VIT_207s0031g01170	15.1473	14.2096	13.5708	4.47033	3.71599	5.19923	9.88326e-05	0.00155123	-1.68121
VIT_218s0001g15410	165.517	163.279	162.847	54.9843	46.3371	52.193	0.000159821	0.00199648	-1.67924
VIT_208s0007g02260	30.1806	29.3783	28.6378	8.94095	8.95831	9.68876	2.53356e-05	0.000807835	-1.67667
VIT_206s0080g00660	4.32445	5.06766	5.06174	1.42161	1.34988	1.76358	0.00127839	0.00651877	-1.67219
VIT_206s0061g00500	3.66591	3.92923	4.12913	1.04545	1.23468	1.40037	0.000142948	0.00188792	-1.67144
VIT_204s0023g00990	11.1393	12.221	10.7541	3.80076	3.57964	3.34837	0.0016241	0.0075692	-1.66887
VIT_209s0002g06450	3.18168	3.29377	2.74588	0.8926	1.04161	0.970184	0.00411313	0.0136396	-1.66664
VIT_218s0001g12700	9.976	10.0506	10.9309	3.10061	3.68022	2.97487	9.9606e-05	0.00155704	-1.66594
VIT_218s0041g00790	4.95467	4.68682	4.88587	1.65017	1.55587	1.37261	8.44939e-06	0.000503557	-1.66571
VIT_208s0007g00875	2.68085	2.40242	2.28718	0.990929	0.475998	0.857081	0.00131794	0.00664404	-1.66501
VIT_204s0044g00480	0	0	0.0839595	0.334971	0.500831	0.333176	0.0105982	0.0263689	3.79463
VIT_217s0053g00555	4.40844	3.88068	4.18159	1.22291	1.28928	1.43046	0.00089198	0.00518785	-1.66123
VIT_204s0008g00420	23.6532	24.468	24.848	7.67517	7.83257	7.58374	0.000274082	0.0026502	-1.65991
VIT_211s0016g00690	124.899	121.95	120.987	37.9378	40.1328	38.3729	5.29834e-06	0.000413642	-1.65943
VIT_217s0000g03780	46.403	39.1932	40.7037	11.8826	15.5246	12.6545	0.00143931	0.00701484	-1.65655
VIT_203s0038g02610	314.02	310.142	309.48	102.497	99.932	93.7278	4.44475e-06	0.000380115	-1.65651
VIT_214s0006g02440	0.303139	0.315992	0.453904	5.53439	3.71654	4.10449	0.0171451	0.0372323	3.63729
VIT_218s0001g08340	4.78532	4.46837	4.50251	1.64572	1.4362	1.30829	2.44236e-05	0.000799659	-1.64765
VIT_213s0067g00370	0.13749	0.0550785	0.0543751	0.702609	1.18684	0.983296	0.0214234	0.0438234	3.53858
VIT_218s0001g13150	35.4854	35.2704	34.3563	11.4489	10.9216	11.4864	8.92922e-06	0.000514469	-1.6344
VIT_218s0001g00610	80.3835	82.8482	79.256	26.3698	26.5091	25.8259	0.000237509	0.00246841	-1.62338
VIT_203s0088g00750	0	0.521213	0.124634	2.65811	2.71616	1.65412	0.0134386	0.0312393	3.44332
VIT_205s0062g00250	103.897	110.24	107.842	35.7166	34.7257	34.1386	0.000333419	0.00296827	-1.62234
VIT_213s0106g00550	58.5701	60.4445	56.9195	19.109	20.4272	17.6614	1.12974e-05	0.000580734	-1.621
VIT_203s0063g01380	157.191	164.429	160.26	49.5313	53.9466	53.4404	7.19645e-06	0.00047635	-1.61866
VIT_201s0026g01130	7.63738	8.41788	8.07743	2.79162	2.48383	2.58697	0.000458127	0.00354296	-1.61791
VIT_201s0127g00590	134.103	138.452	136.026	45.0677	41.8486	46.4302	1.05977e-06	0.000204742	-1.61544
VIT_218s0041g00520	0	0.0342548	0.0678688	0.405485	0.235078	0.404827	0.0215855	0.0440653	3.35184
VIT_214s0060g00790	1.74951	1.77424	1.82522	0.73471	0.565252	0.447719	0.00294138	0.0109582	-1.61365
VIT_202s0025g04700	0.697754	0.490988	0.428247	4.21192	5.17378	6.39696	0.0162047	0.0356612	3.28672
VIT_218s0072g01060	3.11141	3.18855	3.70842	1.11049	0.989552	1.17905	0.00409805	0.0136133	-1.60975
VIT_207s0129g00510	0.177955	0.360282	0.213693	3.09614	2.11745	2.11929	0.0189675	0.0400946	3.28519
VIT_218s0001g13210	1.60514	1.32636	1.37065	0.421049	0.512667	0.477287	0.00463756	0.0147799	-1.60813
VIT_208s0007g02990	3.5508	3.67576	3.71908	1.29617	1.24256	1.05343	2.97744e-05	0.000846318	-1.60735
VIT_213s0019g03000	34.4342	37.9082	35.8066	11.777	12.0901	11.6406	0.00148416	0.00715117	-1.60681
VIT_214s0060g00075	11.7806	11.8412	12.9252	4.3297	4.06616	3.6249	0.00024075	0.00248047	-1.6042
VIT_207s0104g01240	18.2494	17.507	17.5564	6.03977	5.26847	6.26162	1.01833e-05	0.000554876	-1.60136
VIT_207s0129g00930	41.6472	40.7651	42.4951	13.5655	14.1986	13.5151	3.57137e-05	0.000921646	-1.59737
VIT_218s0001g10670	40.3377	43.9131	33.8532	14.0909	9.79212	15.3632	0.00361112	0.0124805	-1.58942
VIT_214s0068g01840	25.6009	23.5136	31.6997	10.0862	9.95589	6.81997	0.00901122	0.0234547	-1.58903
VIT_213s0067g00110	3.28555	3.49619	3.20975	1.20737	1.05034	1.06923	0.000124699	0.00174991	-1.58642
VIT_206s0061g00470	12.1001	11.9241	12.7858	4.016	4.02261	4.22707	0.000520833	0.00380276	-1.58545
VIT_205s0077g01860	208.391	208.959	202.242	71.0474	65.2721	70.1963	1.44569e-06	0.000235647	-1.58506
VIT_208s0040g00890	458.781	467.143	472.953	152.199	161.022	155.094	2.54412e-06	0.000295847	-1.57872
VIT_207s0005g03370	19.8369	23.8295	18.9643	6.42365	7.18427	7.3658	0.00941361	0.0242309	-1.57827
VIT_202s0241g00060	3.34789	3.56687	3.38025	1.11092	1.18903	1.15994	0.000297951	0.0027623	-1.57306
VIT_211s0016g05540	1.19215	1.80055	1.45428	12.575	15.9507	11.3806	0.0120852	0.0289767	3.16563
VIT_214s0060g02660	1.7157	2.34417	2.179	0.48041	0.939704	0.682415	0.00545125	0.0164938	-1.56902
VIT_205s0020g03040	12.7413	14.3849	13.0848	3.90398	4.80541	4.84882	0.000351988	0.00306086	-1.5684
VIT_216s0022g02430	2.24501	2.66283	2.61364	0.829384	0.81161	0.895784	0.00489601	0.015327	-1.56791
VIT_212s0059g00270	4.96868	4.66355	5.80878	2.12428	1.47834	1.60589	0.00254942	0.00999385	-1.56777
VIT_212s0142g00040	1.8462	1.88544	1.58086	0.502493	0.508881	0.783128	0.000919539	0.00527732	-1.56565
VIT_201s0011g04870	1.68151	1.41704	1.39198	0.492072	0.587596	0.439617	0.00294578	0.0109682	-1.5633
VIT_213s0074g00790	0.0449987	0.0456104	0.178504	0.883306	0.523688	0.929206	0.0231821	0.0464154	3.11646
VIT_200s1455g00010	33.8282	29.7328	30.4182	11.2586	9.22273	11.4098	0.000591652	0.00410956	-1.55918
VIT_204s0044g01110	456.662	441.801	435.25	153.763	156.608	142.771	1.04276e-05	0.000561765	-1.55741
VIT_208s0056g00140	44.528	43.3443	46.213	15.5693	14.2789	15.7686	5.17071e-05	0.00113425	-1.55551
VIT_201s0010g00710	13.7854	13.2193	13.706	4.70768	4.43501	4.70943	2.47594e-05	0.000805779	-1.55528
VIT_212s0059g02600	1.40328	1.18487	1.1265	11.2189	8.55247	12.1714	0.0125953	0.0298158	3.10409
VIT_200s1212g00010	0.465763	0.946613	0.769023	5.02871	4.85001	6.64525	0.010478	0.0261414	2.92106
VIT_209s0054g00590	0.307215	0	0	0.711838	1.00713	0.604812	0.0138326	0.0319153	2.91793
VIT_218s0001g14330	5.76593	5.90818	5.81699	1.73401	2.60464	1.61824	0.00578879	0.0172308	-1.55394
VIT_211s0016g04080	8.13647	6.74948	6.68306	3.49631	1.89294	1.95786	0.00265998	0.0102669	-1.55367
VIT_218s0122g00280	5.67792	6.24433	5.8895	2.24348	2.20874	1.61929	0.000149682	0.00192765	-1.55266
VIT_217s0000g01080	10.4884	11.5137	9.5377	2.80179	4.14785	3.82027	0.000964028	0.00544579	-1.55014
VIT_203s0063g00560	28.0078	26.0406	25.7882	8.94671	9.13819	9.19043	0.00144335	0.00702726	-1.54944
VIT_203s0091g00730	0.197587	0	0.0493845	0.440209	0.58637	0.784311	0.0172136	0.0373385	2.87277
VIT_211s0016g05110	4.82195	4.908	4.38937	1.57435	1.68605	1.57572	0.00174917	0.00791046	-1.54569
VIT_208s0056g00800	0.131733	0.164793	0.0656246	0.632983	0.859898	1.04077	0.0204897	0.0423864	2.80553
VIT_201s0244g00130	1.75072	1.98484	1.85528	0.768919	0.74289	0.404144	0.00221733	0.00915296	-1.54485
VIT_204s0008g04480	818.987	822.876	817.917	280.098	279.249	283.763	1.41531e-09	8.99712e-06	-1.54474
VIT_214s0171g00240	1.47341	1.45531	1.32544	0.613828	0.332375	0.512275	0.00177153	0.00796424	-1.54422
VIT_206s0061g00710	132.137	137.275	133.851	46.6289	46.5383	45.2905	0.000107454	0.00162922	-1.54227
VIT_215s0046g00130	2.15454	1.94291	2.15501	0.808392	0.736405	0.603658	0.000144741	0.00189982	-1.54099
VIT_207s0104g01640	4.9765	5.72788	5.83068	2.55566	1.69848	1.44047	0.00136461	0.00679005	-1.53781
VIT_206s0004g07750	25.7408	25.4287	27.7858	8.75424	7.53825	10.9063	0.000238806	0.0024738	-1.53748
VIT_204s0023g03880	139.495	135.692	133.94	47.4465	47.3678	46.1371	0.000150097	0.00193021	-1.53735
VIT_219s0027g00870	0.175199	0.236036	0.0581854	1.03257	1.37642	0.809871	0.0225638	0.0455069	2.77681
VIT_204s0008g01320	7.52241	9.43167	8.84499	2.99987	2.83706	3.05259	0.00918016	0.0237744	-1.53711
VIT_219s0015g02070	1.67967	1.4675	1.68017	0.673587	0.572657	0.417437	0.00051542	0.00378061	-1.53668
VIT_211s0016g02910	34.9381	33.4786	34.4837	11.5718	12.0978	11.8247	8.78937e-05	0.00147555	-1.53558
VIT_201s0011g00560	162.538	162.439	165.02	54.5777	58.1031	56.4389	2.17697e-07	0.000128696	-1.53473
VIT_207s0005g01800	5.92601	6.20871	5.52956	1.8706	2.28338	1.95311	0.000229492	0.00242608	-1.53223
VIT_214s0108g00450	4.41055	4.21966	4.2974	1.72205	1.18097	1.56934	0.0013685	0.00679977	-1.53128
VIT_203s0017g00780	6.1552	6.95887	6.48471	2.34344	2.17765	2.25931	0.0021308	0.00896853	-1.53128
VIT_202s0033g00410	0.125791	0.168905	0.125429	0.937667	1.07081	0.704463	0.0176214	0.0379941	2.6901
VIT_219s0090g00120	0.838388	0.931817	1.04635	6.24536	6.98709	4.9433	0.0126757	0.0299398	2.68988
VIT_212s0028g02190	4.9972	5.11499	4.75308	1.65589	1.79917	1.69218	0.000241956	0.0024817	-1.53002
VIT_211s0118g00560	36.2305	38.1002	37.6551	11.7554	13.2027	13.8265	8.63453e-06	0.000504524	-1.52975
VIT_200s0265g00090	81.9146	77.7317	87.8762	28.0889	28.6467	29.0742	0.0027535	0.0105135	-1.52834
VIT_208s0007g05860	3.8872	4.83013	4.77229	1.13767	1.27457	2.26431	0.00354377	0.0123419	-1.52827
VIT_201s0182g00140	9.80421	9.27699	9.43486	3.44074	3.07686	3.37233	1.36967e-05	0.00062801	-1.52771
VIT_202s0025g04290	0.115296	0	0.575708	1.52219	1.49944	1.39153	0.0156856	0.0348974	2.67452
VIT_214s0006g03050	0.325031	0.341433	0	1.61668	0.941087	1.63205	0.0203754	0.0421987	2.65174
VIT_203s0063g01770	23.1021	22.8446	22.9049	8.51973	7.74054	7.62098	0.000142537	0.00188381	-1.5276
VIT_216s0100g00340	47.2405	47.0414	47.0078	16.185	16.0693	16.9805	3.37106e-05	0.000890431	-1.5209
VIT_218s0001g12530	0.269852	0	0.0889578	0.484264	0.738596	0.91207	0.0218649	0.0444547	2.57189
VIT_200s0375g00040	4.67435	4.92551	4.3825	1.44146	1.69687	1.73525	0.000301049	0.00277626	-1.5205
VIT_203s0038g03180	1.83632	1.53164	1.4793	0.45993	0.6717	0.559735	0.00323232	0.011655	-1.51881
VIT_212s0057g00210	26.2212	26.6922	24.298	9.39799	9.61406	8.01214	0.000112008	0.0016685	-1.51455
VIT_217s0000g05040	138.848	140.62	149.111	52.793	48.8148	48.6693	0.000229419	0.00242608	-1.51193
VIT_205s0020g03050	57.6826	58.9167	53.1033	19.7409	20.6991	19.1652	0.0013647	0.00679005	-1.50949
VIT_214s0081g00620	11.95	11.2502	10.6889	4.2497	3.73053	3.92779	0.000675278	0.00443312	-1.50886
VIT_200s0125g00160	0.746634	0.534349	0.317887	2.71179	2.53413	3.80543	0.0175037	0.037813	2.50086
VIT_200s0459g00020	1.12016	1.1539	0.866768	0.247247	0.36289	0.496061	0.00493693	0.0154171	-1.50528
VIT_219s0014g03180	5.38656	5.96101	6.36408	1.81445	2.22419	2.20664	0.00152289	0.00727172	-1.50382
VIT_209s0054g00900	0.212114	0.180019	0.131278	0.846424	1.19198	0.923166	0.0129222	0.0303161	2.49967
VIT_206s0004g02020	272.614	240.024	256.234	92.338	84.3052	95.2394	0.00132607	0.00667622	-1.49976
VIT_218s0041g01230	7.93458	8.31281	8.65186	3.06604	2.92997	2.82974	0.000565401	0.00399954	-1.49628
VIT_204s0008g00520	53.1238	53.5837	54.6552	18.9193	19.027	19.3636	5.3821e-05	0.00115199	-1.49345
VIT_212s0028g01030	90.0252	96.4461	91.5692	38.5002	33.8677	26.5602	0.000507052	0.003741	-1.49084
VIT_214s0006g02380	0.308892	0.316682	0.462854	2.43721	1.96996	1.67896	0.0136575	0.0316594	2.48295
VIT_200s0484g00020	0.019594	0.0392763	0.078359	0.249055	0.192221	0.326566	0.019396	0.040758	2.48163
VIT_203s0063g02680	4.35791	4.16157	4.13858	1.27229	1.77587	1.46089	0.000617413	0.00420951	-1.4891
VIT_208s0007g00900	3.88596	3.60129	4.06042	1.71748	0.886436	1.51054	0.00291326	0.0108888	-1.48876
VIT_216s0039g01920	2.00982	1.84738	1.67705	0.519062	0.660481	0.804151	0.00081171	0.00491589	-1.48006
VIT_216s0098g00510	3.21726	2.95103	3.33671	1.05528	1.22677	1.12593	0.000829187	0.0049714	-1.47969
VIT_214s0128g00570	68.0239	67.9815	66.4135	395.809	402.358	307.36	0.0101795	0.0256384	2.44932
VIT_218s0122g00320	55.8163	54.5025	52.825	18.7128	19.1047	20.8248	1.1231e-05	0.000580453	-1.47613
VIT_200s0281g00020	3.9116	3.46149	3.59445	0.929768	1.54653	1.47288	0.00104204	0.00572043	-1.47355
VIT_208s0007g00890	96.9525	89.2958	92.776	34.4512	34.0863	32.0246	0.000484784	0.00364995	-1.4723
VIT_203s0063g02460	0.986603	1.10069	1.07534	0.351885	0.349311	0.438623	0.000141262	0.00187213	-1.47208
VIT_207s0141g00060	2.17106	2.59377	2.6198	0.874215	0.833211	0.965088	0.00563548	0.016877	-1.46622
VIT_219s0093g00550	6.36618	7.11883	7.06425	2.50149	2.74611	2.19345	0.000280018	0.00268084	-1.46547
VIT_200s0259g00180	3.23532	3.48534	3.69248	1.22828	1.51262	1.0387	0.000320236	0.00289305	-1.46203
VIT_207s0031g02910	20.2663	20.2709	22.6381	7.83836	7.21756	7.8776	0.00200337	0.00863093	-1.46189
VIT_218s0041g00370	2.35508	2.08434	2.4901	0.952374	0.92824	0.638433	0.000809059	0.00490139	-1.45977
VIT_212s0028g02520	8.98377	8.92843	8.71439	2.98149	3.86259	2.84163	0.00192833	0.00841971	-1.45891
VIT_212s0034g01900	9.56546	9.67851	8.76823	3.1873	3.72807	3.28783	0.000251546	0.00253234	-1.45701
VIT_203s0017g02140	1.20997	1.59564	1.5598	0.697059	0.38503	0.511036	0.00492704	0.015403	-1.45409
VIT_209s0002g06780	41.0315	44.7009	42.1106	15.3203	15.921	15.4427	0.0012476	0.00642185	-1.45337
VIT_205s0049g00360	9.56955	8.12941	7.55798	2.67923	2.84791	3.69923	0.00406853	0.0135412	-1.45282
VIT_219s0090g01550	5.05325	5.78325	4.65899	1.45951	2.16033	2.06353	0.00208314	0.00883648	-1.44698
VIT_203s0017g02310	16.4349	18.6011	19.6969	6.09756	6.65047	7.36916	0.00293743	0.010952	-1.44397
VIT_200s0323g00060	42.3689	45.5963	43.3607	14.4715	15.41	18.4745	8.21189e-05	0.00141727	-1.44138
VIT_219s0014g02830	38.2534	38.2158	37.8654	13.9569	14.2125	14.009	1.03784e-07	8.81143e-05	-1.43868
VIT_208s0007g01360	87.3654	82.6366	83.4348	32.1677	30.0793	31.2516	0.000139439	0.00185702	-1.43861
VIT_207s0031g00450	30.3388	32.0273	32.4682	11.4428	11.8643	11.7017	0.000740887	0.0046704	-1.43768
VIT_202s0025g03320	2.11234	2.51825	2.30168	0.725952	0.952636	0.883771	0.00130374	0.00660916	-1.43575
VIT_207s0104g01774	25.2307	24.5017	23.9995	8.7833	8.51561	9.97207	1.68782e-05	0.000687785	-1.43491
VIT_218s0001g04660	234.6	219.929	217.402	75.5793	80.6702	92.4365	4.45051e-05	0.00103835	-1.43399
VIT_214s0108g00990	5.81013	7.03389	8.12059	3.23804	2.60042	1.93282	0.00912269	0.023677	-1.4317
VIT_214s0068g00830	50.0092	51.6631	50.8062	17.0397	18.8837	20.6483	0.00016287	0.00201984	-1.43045
VIT_212s0035g01250	16.9043	16.9377	17.7167	6.31429	6.51438	6.31675	0.000304929	0.00279964	-1.4292
VIT_212s0134g00230	2.66713	2.69975	2.79556	1.01123	1.03344	0.987147	0.000136173	0.00182787	-1.42873
VIT_206s0061g00780	19.3651	18.178	19.4749	6.96697	7.51956	6.69647	8.64296e-05	0.00146385	-1.4285
VIT_212s0034g01120	0.226889	0.190968	0.150845	1.18794	0.777132	0.930193	0.0202281	0.041991	2.34734
VIT_205s0020g01240	4.64117	4.08487	4.85988	1.56424	1.79149	1.69451	0.00395045	0.0132719	-1.42763
VIT_207s0005g01950	2.84228	2.91365	3.14286	1.07362	1.00124	1.23374	0.000130965	0.00179815	-1.42731
VIT_218s0001g10645	24.5083	24.4254	22.9306	11.4357	8.24133	7.05286	0.0032097	0.0115948	-1.42681
VIT_213s0047g00525	0.892955	0.906676	1.10285	0.215609	0.428974	0.435728	0.00363796	0.0125415	-1.42559
VIT_219s0093g00220	94.8641	97.9227	98.3423	36.473	35.3564	36.5609	7.40703e-05	0.00134022	-1.42542
VIT_213s0064g01210	314.996	312.426	312.153	114.627	115.299	119.909	1.38483e-06	0.000235647	-1.42533
VIT_219s0014g02900	7.91137	8.97607	8.07069	3.608	2.74582	2.9418	0.000333528	0.00296827	-1.42486
VIT_208s0058g01260	6.08464	6.59592	6.29364	1.98352	2.49063	2.60005	0.000117392	0.00170021	-1.42336
VIT_210s0003g00090	1191.68	1207.99	1178.15	444.69	442.196	448.813	6.61285e-05	0.00127131	-1.42149
VIT_217s0000g01230	7.27803	6.2277	6.71196	2.83037	2.18962	2.5504	0.000797237	0.00486968	-1.41714
VIT_218s0001g09210	0	0.0931988	0.0464889	0.226976	0.227726	0.228755	0.0212968	0.0436488	2.28818
VIT_214s0060g01990	3.46515	3.08713	3.9253	1.61855	1.20735	1.09863	0.00293977	0.0109582	-1.41664
VIT_203s0038g03970	4.21658	4.14329	4.98864	1.9475	1.52917	1.53204	0.00281092	0.010655	-1.41411
VIT_207s0005g06090	0.328455	0.502798	0.395325	2.3061	2.10661	1.49937	0.0196698	0.0411545	2.26875
VIT_201s0244g00110	21.7162	22.6152	20.6264	8.18402	7.68314	8.55187	0.00038823	0.00324876	-1.41149
VIT_204s0008g02000	36.3715	36.1038	35.6102	13.4554	13.6702	13.59	3.15186e-05	0.000875379	-1.40851
VIT_208s0007g02940	2.92202	2.52612	2.87224	0.960877	1.01249	1.16074	0.00134326	0.00673963	-1.40851
VIT_206s0004g04510	748.433	735.785	743.537	274.908	280.683	284.054	1.96463e-07	0.000120863	-1.40774
VIT_217s0000g01825	4.29789	4.04392	3.9085	1.76194	1.40254	1.45646	9.1449e-05	0.00150324	-1.4065
VIT_216s0039g02690	8.88145	8.46173	9.7439	3.43637	3.22798	3.55603	0.00285991	0.0107718	-1.40613
VIT_212s0057g01400	1.2372	1.28647	1.41403	0.540677	0.496536	0.453172	0.000993501	0.00554656	-1.40149
VIT_218s0089g00460	0.218315	1.10983	1.07836	4.87158	2.93312	3.21549	0.0253932	0.0497303	2.195
VIT_214s0006g02530	7.89414	7.06406	8.2606	3.17078	3.37102	2.25206	0.000625783	0.00425003	-1.40069
VIT_214s0108g00420	0.356125	0.269431	0.177631	1.13681	1.49182	0.964849	0.018492	0.0394035	2.16116
VIT_204s0008g05350	0.336436	0.515099	0.331656	1.28885	2.0571	1.86524	0.0224455	0.0453402	2.13865
VIT_213s0047g00080	0.529904	0.531164	0.640518	2.01626	2.81422	2.54808	0.0133709	0.0311161	2.11626
VIT_217s0000g00830	44.8333	45.4162	43.6034	16.9135	15.5268	18.2574	2.55236e-05	0.000807835	-1.40065
VIT_207s0005g00140	0.778075	0.703232	0.777655	0.346648	0.339082	0.170478	0.0068907	0.0195295	-1.39931
VIT_203s0063g02390	78.7437	66.4457	57.1221	21.4249	34.9528	20.3414	0.00727098	0.0202841	-1.39892
VIT_217s0000g09050	1.63978	1.86419	1.32973	0.819607	0.506424	0.507533	0.00847381	0.0225075	-1.39833
VIT_208s0007g07250	17.5202	14.2062	15.3748	6.03056	6.17271	5.69527	0.00869269	0.0228818	-1.39591
VIT_201s0011g01790	5.90012	5.66681	5.7389	2.29923	1.60118	2.67939	0.00580113	0.0172545	-1.3951
VIT_213s0019g05170	19.195	17.5134	17.2388	6.62558	7.19135	6.75246	0.00164693	0.00760938	-1.39104
VIT_204s0023g02280	1.29178	1.18102	1.16992	0.520781	0.4335	0.435444	0.000171902	0.00208301	-1.39002
VIT_212s0055g01145	4.29784	4.39625	4.6667	1.06686	2.19907	1.83261	0.00878777	0.0230398	-1.3898
VIT_200s0179g00150	4.27027	4.43062	4.44985	1.76218	1.75066	1.51559	2.55341e-05	0.000807835	-1.38691
VIT_218s0001g04530	2.81397	2.81843	3.09712	1.11613	1.40826	0.827837	0.00216	0.00903554	-1.3807
VIT_208s0040g01930	19.8363	17.5389	19.0416	7.6017	7.74331	6.33466	0.000324287	0.00291446	-1.37977
VIT_213s0019g03130	17.2677	18.9291	17.1513	6.47749	7.45034	6.58466	0.000407295	0.00332798	-1.37892
VIT_204s0008g00900	14.5212	16.8583	15.5163	5.93763	5.62857	6.47666	0.00208326	0.00883648	-1.37802
VIT_216s0050g01290	17.4522	16.4956	16.8359	6.33613	6.64684	6.57482	0.000227132	0.002413	-1.37661
VIT_205s0102g00070	13.2739	12.8927	13.3496	5.09314	4.49961	5.63924	0.000360396	0.00310761	-1.37532
VIT_210s0042g00910	0.344836	0.521812	0.400251	1.94874	1.42372	2.05936	0.0144839	0.0329806	2.09987
VIT_218s0075g00950	2.68168	2.35605	3.08444	0.898282	0.868107	1.3671	0.00410885	0.0136302	-1.37401
VIT_203s0038g03130	105.993	106.561	104.837	40.5748	40.978	40.9165	2.36305e-05	0.000787862	-1.37384
VIT_212s0028g00690	0	0.86639	0.342565	1.45634	2.03954	1.64267	0.0165796	0.0362852	2.08733
VIT_214s0108g01250	4.73078	5.41483	5.7724	2.53946	2.08464	1.52223	0.00155562	0.0073836	-1.37282
VIT_216s0022g00940	4.008	4.24404	3.69194	1.71303	1.38382	1.51561	0.000614296	0.00420203	-1.37262
VIT_210s0003g02000	1.35509	1.43356	1.32601	0.528776	0.506459	0.556975	0.000259429	0.00257686	-1.36958
VIT_210s0071g00420	0.250151	0.417067	0.332626	1.46183	1.63531	1.14696	0.0106233	0.0264072	2.08535
VIT_208s0105g00250	6.98207	7.19175	7.43225	3.06968	2.96431	2.3288	0.000356898	0.0030896	-1.36935
VIT_201s0026g00850	32.2478	33.2516	33.0246	12.3096	13.7564	12.1779	2.70427e-05	0.000818458	-1.36524
VIT_206s0004g05760	330.879	343.991	335.277	133.959	127.478	130.89	2.71407e-05	0.000818458	-1.36444
VIT_209s0002g03610	34.1109	32.6073	32.4648	12.8905	14.5922	11.0764	0.00039224	0.00326228	-1.36301
VIT_203s0063g01280	0.145439	0.0740118	0	0.285447	0.284651	0.359164	0.0139472	0.0321051	2.08068
VIT_208s0007g03260	8.15469	8.10807	8.8933	2.5878	3.4263	3.7684	0.000485164	0.00365136	-1.3626
VIT_208s0007g07550	5.63718	6.02677	4.97993	2.28234	2.04597	2.14535	0.00597121	0.017598	-1.3623
VIT_208s0058g01270	6.63161	6.34016	6.44915	2.44456	2.45385	2.67321	4.72645e-06	0.000384671	-1.3589
VIT_208s0007g08240	15.1773	14.928	15.1437	6.16161	5.81279	5.68135	9.24005e-06	0.000521637	-1.35773
VIT_216s0013g00180	5.98771	6.32462	6.65598	2.19033	2.17329	3.03756	0.000715584	0.00459491	-1.35773
VIT_215s0048g02750	80.4611	77.8243	80.5629	33.106	30.229	29.9996	3.93659e-06	0.000354558	-1.35561
VIT_210s0003g01590	8.09663	8.43786	7.70876	4.01399	2.61459	2.84841	0.00231448	0.00940287	-1.35505
VIT_215s0048g00870	28.3531	27.9989	28.2556	11.0831	10.7772	11.2298	1.16805e-07	9.28162e-05	-1.35438
VIT_200s0211g00190	5.69019	4.83798	5.84724	1.86604	2.25231	2.29036	0.00342531	0.0121173	-1.35338
VIT_201s0011g01160	52.2012	53.0425	51.5915	21.6713	20.0172	19.7413	5.41545e-06	0.000413642	-1.35223
VIT_208s0007g07580	2.34634	2.36091	2.12907	0.933834	0.793261	0.953863	0.000244919	0.00249644	-1.35037
VIT_219s0014g03130	419.142	411.993	420.046	164.454	166.488	160.498	5.98138e-07	0.00016866	-1.3482
VIT_207s0129g01090	3.02689	2.48252	2.79997	1.18758	1.00131	1.075	0.00460467	0.014712	-1.34807
VIT_217s0000g05420	3.98872	3.92369	3.70787	1.67279	1.29375	1.59855	0.000146722	0.00190738	-1.34787
VIT_208s0007g03050	166.728	162.68	159.533	64.381	62.4368	65.4102	6.63194e-05	0.00127241	-1.34684
VIT_209s0002g04630	0.673078	0.577986	0.566642	0.307779	0.202056	0.206509	0.00160808	0.00752398	-1.34303
VIT_209s0002g02700	0.298683	0.19859	0.197702	1.19348	0.824612	0.834521	0.0210156	0.0432117	2.03678
VIT_206s0004g03610	22.1652	24.3079	20.305	8.93068	8.89055	8.54433	0.00679753	0.0193483	-1.34071
VIT_204s0210g00140	22.4587	23.0394	20.778	11.5432	6.83928	7.81894	0.00422793	0.0138854	-1.33883
VIT_218s0001g15240	46.8731	42.6314	42.3159	16.995	19.1609	16.0695	0.00032141	0.00290091	-1.33575
VIT_208s0058g00380	1.13692	1.3429	1.20051	5.90369	4.28058	4.79921	0.0146016	0.0331746	2.02538
VIT_211s0052g01250	51.4326	53.9662	52.1654	20.063	21.8265	20.5835	1.23162e-05	0.000603403	-1.33463
VIT_202s0025g02190	20.9361	21.7882	23.2069	10.2539	8.28263	7.66668	0.000240268	0.00247683	-1.33121
VIT_215s0045g01140	5.11629	5.15773	4.58472	1.75195	1.77018	2.38585	0.000462852	0.00356042	-1.33053
VIT_207s0141g00100	15.2562	15.0715	15.0861	6.01726	5.12817	6.92786	0.00292113	0.0109103	-1.32926
VIT_207s0129g01010	0.33338	1.40058	0.327544	2.326	2.57481	3.37534	0.0126007	0.0298167	2.0051
VIT_202s0012g01380	37.3373	39.5711	37.3342	14.9206	15.7814	14.8645	0.000243621	0.0024919	-1.32605
VIT_218s0089g00450	0.255435	0.25788	0.495062	1.66233	1.22939	1.15466	0.0111213	0.0272475	2.00427
VIT_207s0005g06210	0.559202	0.450781	0.49505	2.37479	1.74978	1.87573	0.0139556	0.0321123	1.99502
VIT_208s0007g01350	99.7872	96.5282	96.3662	37.5214	40.083	39.1878	6.37826e-06	0.000450397	-1.32539
VIT_209s0002g02825	0	0.539129	0.485463	1.04135	1.43433	1.57339	0.0127195	0.030014	1.98223
VIT_208s0056g01660	7.80474	6.69961	6.77339	2.8291	2.62468	3.0372	0.00360413	0.0124654	-1.32531
VIT_207s0005g01750	1.85755	1.86152	1.41038	0.804891	0.732842	0.5098	0.00771308	0.0211375	-1.32479
VIT_209s0018g01680	29.5868	31.1169	30.3027	11.6375	12.5452	12.1595	2.50266e-05	0.000807583	-1.32432
VIT_209s0002g06810	140.847	138.502	135.208	53.9196	55.6015	56.1365	6.04732e-05	0.00120725	-1.32336
VIT_210s0003g05040	10.1556	10.7234	10.7135	4.16912	4.64485	3.81109	5.08954e-05	0.00112782	-1.32327
VIT_215s0046g02190	24.2561	21.9035	24.7046	9.22353	10.0777	9.03793	0.00145443	0.00705969	-1.32225
VIT_211s0016g02110	1.01718	1.03857	1.39883	3.81458	5.46976	4.17283	0.0173671	0.0375903	1.9617
VIT_218s0001g12710	24.2664	22.1166	23.8217	7.77113	10.0361	10.2753	0.000212335	0.00232784	-1.32189
VIT_207s0129g00140	2.86265	2.40828	2.64366	1.08284	0.92422	1.15948	0.00167237	0.00769638	-1.32153
VIT_218s0001g12690	145.323	142.007	143.041	57.0781	59.65	55.7293	7.65016e-07	0.000190593	-1.31934
VIT_207s0151g00380	11.5008	13.5851	12.9993	4.7263	5.97937	4.55889	0.000911064	0.00525239	-1.31903
VIT_210s0071g00860	0.951235	0.930299	0.474168	3.65421	2.96966	2.49519	0.0106572	0.0264468	1.95259
VIT_214s0030g00170	0.201105	0.204152	0	0.392244	0.582867	0.590293	0.0145337	0.0330511	1.94883
VIT_201s0146g00350	90.5629	95.2767	85.7914	35.7687	34.6184	38.512	0.000674615	0.00443164	-1.31865
VIT_207s0031g00190	10.4263	9.49218	9.6203	3.39092	4.02509	4.42653	0.000149946	0.00192956	-1.31861
VIT_207s0005g01320	6.88441	6.68905	7.71377	3.2439	2.29345	2.99928	0.000584174	0.00407938	-1.31822
VIT_213s0064g01455	35.9316	30.5518	30.4247	10.6592	14.7592	13.4609	0.00164088	0.00759729	-1.31761
VIT_202s0025g00500	4.14138	4.93899	4.07941	2.06581	1.71156	1.50215	0.00282965	0.0107008	-1.31761
VIT_201s0010g02540	35.8153	41.9261	39.1339	17.1082	17.3147	12.5104	0.000633136	0.00426739	-1.31628
VIT_203s0063g01930	7.13652	7.75395	7.85708	3.8793	2.10382	3.15721	0.00553623	0.0166823	-1.31536
VIT_219s0014g01940	17.4196	17.931	16.6125	6.83668	7.04254	7.03073	0.00103106	0.00567815	-1.31329
VIT_217s0000g06000	3.77302	4.44039	3.83296	1.65552	1.43095	1.76375	0.0026343	0.010207	-1.31242
VIT_208s0007g04570	56.4591	56.9673	56.9345	23.0243	22.4152	23.1912	1.53042e-07	0.000112291	-1.31166
VIT_205s0020g02260	4.98719	6.03165	5.7268	2.49895	2.29863	1.94942	0.0024379	0.0097124	-1.31143
VIT_206s0004g02180	3.6706	3.541	3.3074	1.57509	1.24492	1.42045	0.000135827	0.00182776	-1.31064
VIT_218s0001g13340	10.7927	9.85411	9.96174	4.18275	4.40929	3.74953	0.000184875	0.00215117	-1.31039
VIT_204s0079g00610	225.72	232.02	218.905	92.1815	89.8089	90.9079	0.000560012	0.00397913	-1.31003
VIT_204s0044g01490	5.72915	5.20813	5.21385	2.24876	2.21378	2.05267	0.00114864	0.00609677	-1.30971
VIT_213s0064g00260	14.8903	14.8222	14.8936	5.64384	6.44645	5.91392	0.000635416	0.00427443	-1.30889
VIT_207s0151g00700	52.4762	54.1394	50.4717	21.9738	20.1249	21.3213	0.000128588	0.00178091	-1.30855
VIT_204s0008g03670	1.92584	1.68465	1.926	0.926559	0.621315	0.688233	0.000935611	0.00534222	-1.30787
VIT_211s0052g01220	118.038	114.797	118.584	47.2004	49.1888	45.5573	1.82287e-06	0.000255617	-1.30784
VIT_212s0028g02960	105.286	108.46	108.86	45.0095	42.6291	42.6751	4.26764e-06	0.000376797	-1.30778
VIT_213s0019g01390	0.865097	0.877297	0.98511	0.368782	0.244066	0.490004	0.00628378	0.0182485	-1.30611
VIT_218s0041g02020	3.43519	2.61765	3.00934	1.23913	1.44244	0.984083	0.00597096	0.017598	-1.30572
VIT_207s0129g00050	6.77937	6.62909	7.27339	3.20294	1.97072	3.19959	0.00346425	0.0121913	-1.30447
VIT_212s0028g01780	50.8672	49.5437	49.3536	21.1557	19.6466	19.8374	1.56639e-06	0.000237341	-1.30436
VIT_218s0001g06881	71.35	72.5831	70.0151	29.041	28.3912	29.2496	7.16755e-05	0.00132137	-1.30346
VIT_208s0007g07750	2.9355	2.74909	3.22471	12.4862	11.5454	9.47507	0.010179	0.0256384	1.91103
VIT_206s0061g00720	20.1173	19.397	17.7258	7.32573	7.95269	7.93244	0.00212443	0.00895163	-1.30222
VIT_219s0014g02240	9.86495	8.22166	10.2527	3.62348	4.05546	3.83276	0.00985014	0.0250336	-1.29968
VIT_218s0001g01460	1315.68	1366.81	1351.53	557.439	574.222	507.285	1.16051e-05	0.000590188	-1.29945
VIT_213s0019g02930	6.14556	5.55609	5.80294	2.59051	1.67493	2.84936	0.00368638	0.0126399	-1.2988
VIT_206s0004g07240	0.235725	0.0398352	0.274797	0.816266	0.498088	0.73098	0.0161845	0.0356372	1.89332
VIT_214s0060g01550	173.725	173.811	170.041	70.5527	71.0707	68.7574	3.53782e-06	0.000344234	-1.29877
VIT_210s0003g00580	20.4406	21.1885	17.8516	8.54355	7.60144	8.04591	0.00474714	0.0150165	-1.29795
VIT_201s0026g00190	7.39535	7.6694	6.89623	2.87071	3.07593	2.98637	0.00156801	0.00741285	-1.2977
VIT_200s0291g00050	54.584	55.0563	52.7368	22.1223	22.7832	21.1615	1.12828e-05	0.000580734	-1.29734
VIT_210s0003g05620	0.23404	0.271478	0.367406	1.25374	0.888063	1.092	0.0100587	0.025418	1.88894
VIT_218s0001g12100	20.8174	20.937	21.3875	9.05114	7.79276	8.84719	0.000158706	0.00199136	-1.29732
VIT_203s0167g00050	32.8599	32.1273	33.409	13.155	13.6045	13.2898	8.25352e-05	0.00142189	-1.29682
VIT_200s0323g00100	3.1047	3.13081	3.04614	1.15807	1.33035	1.29277	9.67799e-05	0.00153936	-1.29547
VIT_212s0059g01460	227.576	231.948	234.854	94.3847	94.6766	93.9549	0.000209281	0.0023118	-1.29484
VIT_205s0049g01410	7.23666	7.70847	7.54534	3.2544	3.00482	2.90987	2.65089e-05	0.000818458	-1.29444
VIT_205s0077g01310	15.2943	16.5532	16.627	6.47323	6.52554	6.76454	0.0014063	0.00691233	-1.29439
VIT_212s0035g02070	19.2628	19.0806	17.783	7.37643	7.68801	7.8428	0.000832893	0.00498716	-1.29286
VIT_202s0012g02830	8.49258	9.21884	8.15177	3.45163	3.47807	3.63212	0.00298451	0.011037	-1.29202
VIT_216s0022g01570	0.83322	0.72768	0.751254	3.12938	2.98351	2.39009	0.0106149	0.0263932	1.87859
VIT_209s0002g06980	13.7006	13.9546	13.9519	5.99976	4.72648	6.27622	0.0026538	0.0102562	-1.29107
VIT_219s0014g04530	0.771508	0.730921	0.804396	2.75586	2.32501	3.25777	0.0170126	0.0370204	1.85377
VIT_206s0004g04035	27.0893	29.438	27.6288	9.94113	11.8706	12.6371	0.000112342	0.0016685	-1.28861
VIT_200s0226g00070	8.58237	10.2019	9.24889	3.78695	3.55116	4.15235	0.0032782	0.0117737	-1.28668
VIT_206s0061g01450	0.20933	0.26652	0.2802	1.02209	0.957334	0.734964	0.0131886	0.0307745	1.84366
VIT_212s0059g02360	23.6014	23.685	21.8469	8.97525	8.90493	10.4955	7.83869e-05	0.0013778	-1.28472
VIT_210s0003g05150	6.2525	6.54109	6.33138	2.6252	2.74178	2.48538	6.15306e-06	0.000439494	-1.28423
VIT_218s0001g11360	1.33698	1.48832	1.25502	0.483278	0.498805	0.694608	0.00114501	0.00609307	-1.28291
VIT_214s0060g01700	4.819	4.20181	4.39304	1.93471	1.90089	1.6797	0.00145725	0.00706795	-1.28217
VIT_211s0016g02760	7.55002	7.24549	8.21064	3.07752	2.62516	3.75796	0.000541776	0.00390595	-1.28198
VIT_214s0068g01800	0.424976	0.427609	0.4225	1.81811	1.23937	1.40095	0.0253919	0.0497303	1.8057
VIT_206s0004g06935	0.761232	0.315036	0.152297	1.70445	1.05186	1.52715	0.0189507	0.0400897	1.80155
VIT_207s0191g00100	2.38173	2.44994	2.19096	1.0306	1.06401	0.808849	0.000250783	0.00253186	-1.27415
VIT_215s0048g00420	31.3218	32.8458	33.1663	13.8198	13.8185	12.6088	2.61728e-05	0.000813744	-1.27405
VIT_213s0019g02460	6.4774	6.36126	6.84408	2.92217	2.76817	2.45244	4.45371e-05	0.00103835	-1.27331
VIT_214s0066g01670	22.8078	23.4888	23.0746	9.95173	8.77392	9.99041	9.34517e-05	0.00151605	-1.27247
VIT_204s0023g02840	5.24009	6.18577	5.80988	2.31804	2.62419	2.19932	0.00208413	0.00883648	-1.27106
VIT_201s0011g04140	541.008	562.715	566.718	231.744	232.709	227.762	0.00040269	0.00331836	-1.27094
VIT_204s0023g01100	23.17	19.4059	20.6644	8.49512	9.10267	8.65206	0.00676412	0.019291	-1.26853
VIT_215s0048g02740	30.0359	27.9084	28.22	12.1297	12.0348	11.6426	0.000984031	0.00550982	-1.26684
VIT_201s0011g04040	4.07159	3.67477	3.97399	1.34661	1.40091	2.129	0.00459627	0.0146955	-1.26504
VIT_211s0118g00480	44.8303	42.8933	44.6993	18.4349	17.7308	18.937	3.24089e-05	0.000881167	-1.26495
VIT_201s0137g00360	62.003	61.0555	60.0279	25.3578	26.6549	24.2272	3.75868e-06	0.000352433	-1.2639
VIT_204s0008g02710	19.1912	19.6715	19.7012	8.29862	7.98441	8.14696	7.17819e-06	0.00047635	-1.26135
VIT_218s0001g01010	2.58273	3.56978	3.10167	8.81932	12.1072	9.8443	0.0124551	0.0295878	1.73335
VIT_211s0065g01210	22.2546	23.616	22.7358	8.35096	8.36514	11.9289	0.00420376	0.0138367	-1.26005
VIT_206s0004g05430	8.90698	8.5542	9.55531	4.09885	4.42824	2.75372	0.0023704	0.00955927	-1.25995
VIT_208s0007g06620	0.93713	0.965517	0.777907	2.62676	3.61391	2.67143	0.0203843	0.0422049	1.73312
VIT_209s0002g03540	46.9156	50.3139	48.9746	19.316	21.7301	20.0089	4.22913e-05	0.00100558	-1.2598
VIT_216s0022g02280	54.8005	54.1779	54.2585	23.0861	22.9016	22.1927	2.74754e-07	0.000130996	-1.25953
VIT_205s0020g01170	2050.44	2043.24	2092.2	852.982	875.412	862.061	1.59476e-05	0.000674363	-1.25577
VIT_203s0017g00690	0.666557	0.454318	0.515844	2.21765	1.67459	1.48411	0.0227228	0.0457599	1.71564
VIT_218s0117g00080	77.0166	76.9184	76.7121	32.7187	32.9276	31.0925	0.000121754	0.00173281	-1.25352
VIT_214s0066g00610	26.4706	26.0899	26.7519	11.1662	11.1503	10.9528	2.8798e-05	0.000835287	-1.25335
VIT_213s0106g00820	4.63314	4.8646	3.97519	2.27221	1.65277	1.73256	0.00199321	0.008604	-1.25177
VIT_201s0011g03690	296.754	278.687	267.291	118.207	120.698	115.061	0.00206485	0.00878259	-1.25146
VIT_211s0037g00870	3.12294	3.40807	3.52046	1.07636	1.5083	1.63725	0.00120579	0.00628985	-1.25138
VIT_206s0080g00150	10.6436	11.09	10.2262	4.07381	4.21721	5.14172	0.000199857	0.00225222	-1.25049
VIT_209s0096g00660	1.11213	0.982896	1.03974	0.466594	0.42762	0.427749	0.00164369	0.0076029	-1.24549
VIT_218s0001g14520	95.1601	96.9765	98.2216	39.0669	43.7529	39.7456	2.92193e-05	0.000840486	-1.24428
VIT_213s0067g03770	22.2815	25.4222	24.952	10.5322	9.6469	10.5187	0.00266986	0.0102874	-1.24293
VIT_211s0149g00410	2.06647	2.22816	2.29863	0.977604	0.959216	0.854024	0.000400098	0.00330396	-1.2402
VIT_209s0002g07760	1.17772	1.28047	1.31521	0.655265	0.573695	0.368315	0.00530193	0.016204	-1.2401
VIT_213s0067g02360	4.39854	4.71862	4.33174	1.76782	1.40819	2.52557	0.00913861	0.0237022	-1.23801
VIT_200s0480g00020	0.454097	0.523231	0.750833	1.40669	2.11151	1.97992	0.0170161	0.0370239	1.66953
VIT_212s0055g01045	32.8106	30.8001	33.256	12.6771	11.9566	16.4489	0.00116852	0.00616729	-1.23747
VIT_208s0032g00790	0.98696	1.08492	1.06565	3.68168	3.43971	2.82225	0.0116291	0.0281874	1.66405
VIT_206s0061g01110	12.0541	13.0905	12.5905	5.59042	5.4834	4.94025	9.65458e-05	0.00153784	-1.23655
VIT_204s0044g01120	23.4014	23.0632	26.1697	10.693	9.85931	10.2806	0.00330166	0.0118304	-1.23617
VIT_201s0137g00520	0.153802	0.0771324	0.230543	0.425712	0.426443	0.601555	0.0126517	0.0298948	1.65477
VIT_208s0007g04890	49.1687	49.1906	48.4662	20.4297	20.6403	21.2931	1.62829e-07	0.000112291	-1.23533
VIT_208s0007g01040	6.29935	6.50944	6.50785	2.17502	3.0505	2.98303	0.00383997	0.0130144	-1.23461
VIT_203s0017g01390	39.7001	37.1634	30.9568	15.886	13.0198	16.9608	0.00691458	0.0195882	-1.23311
VIT_207s0151g00760	26.9502	25.0904	25.1162	13.6801	9.43095	9.71453	0.00308689	0.011319	-1.23297
VIT_211s0016g01130	37.4348	39.222	38.4304	14.8174	17.2987	16.8573	5.14321e-05	0.00113133	-1.23265
VIT_214s0060g00470	10.8588	10.9044	9.93462	4.32957	4.62873	4.53277	0.00146105	0.00707198	-1.23236
VIT_202s0025g02960	14.664	15.1946	14.58	5.89806	6.51464	6.50829	7.31847e-06	0.00047635	-1.23181
VIT_217s0000g05460	14.1957	14.2065	13.8189	5.73185	6.59556	5.66226	0.000292022	0.00274072	-1.23078
VIT_217s0000g01600	1.14797	1.40227	1.12044	0.71415	0.387762	0.462278	0.00640098	0.0185043	-1.23047
VIT_212s0035g01820	3.92355	4.26232	3.70146	1.608	1.71279	1.7462	0.00330256	0.0118304	-1.23017
VIT_202s0025g02800	78.416	82.1452	80.6659	33.8475	35.3175	33.6838	5.53644e-05	0.00115839	-1.22986
VIT_201s0011g05110	2.75203	3.0518	2.73964	1.142	1.49992	1.00604	0.00136577	0.00679179	-1.22766
VIT_200s0338g00030	42.2881	42.2354	38.6172	16.4996	18.3934	17.7023	0.000599254	0.00412875	-1.2273
VIT_203s0038g04410	40.276	43.2898	44.7852	18.5712	17.0493	19.2003	0.000593733	0.00411815	-1.22729
VIT_211s0016g05320	12.0552	12.7035	11.443	5.03596	5.21841	5.23309	0.00216658	0.00905918	-1.22494
VIT_219s0093g00310	951.623	970.325	932.766	410.174	408.596	402.614	0.00023227	0.00244326	-1.22483
VIT_208s0058g01390	58.261	54.6504	60.9135	24.5807	23.909	25.8951	0.00136888	0.00679977	-1.22455
VIT_208s0040g02840	55.245	55.1687	53.8323	23.9086	23.3581	23.0459	7.3132e-06	0.00047635	-1.224
VIT_211s0037g00450	22.8441	22.56	19.6857	9.47283	9.5875	8.81528	0.00459356	0.0146937	-1.22342
VIT_203s0063g01790	5.28042	5.7405	5.25792	2.4758	2.2742	2.227	0.000483731	0.00364633	-1.22228
VIT_213s0158g00320	0.605692	0.715395	0.79127	0.363664	0.297835	0.245182	0.00556649	0.0167494	-1.21991
VIT_215s0021g01390	153.692	155.315	156.523	62.5331	69.4457	68.157	0.000119754	0.00172053	-1.21789
VIT_210s0003g01260	109.979	121.664	112.466	49.1921	49.0747	49.7209	0.00286896	0.0107874	-1.21739
VIT_205s0020g00840	2.21814	2.49963	2.26731	0.929957	1.25331	0.824792	0.00182799	0.00813628	-1.21536
VIT_206s0061g00440	27.0679	26.1919	26.0556	11.4035	10.6537	12.1437	1.97634e-05	0.00072762	-1.21356
VIT_205s0020g00080	17.7172	18.494	16.6133	8.27345	7.55305	6.96701	0.000236	0.00246212	-1.21257
VIT_203s0063g01940	2.20946	2.37677	2.20403	1.20148	0.838407	0.893399	0.0021852	0.00910045	-1.21087
VIT_201s0127g00710	21.0266	19.3519	20.236	9.71164	8.60283	7.87223	9.74314e-05	0.00154457	-1.21082
VIT_214s0171g00360	4.12652	4.1433	3.44233	1.919	1.70172	1.4438	0.00272979	0.0104454	-1.20946
VIT_218s0122g00450	20.5962	20.5996	18.7506	8.69309	9.82725	7.41076	0.000284804	0.00270485	-1.20898
VIT_201s0150g00550	18.5618	17.0302	17.1889	7.325	7.75612	7.75325	0.00117154	0.00617366	-1.2088
VIT_208s0032g00270	2.45729	1.82479	2.39992	1.2585	0.766642	0.86778	0.00909146	0.0236185	-1.20767
VIT_218s0001g05990	3.01418	4.06271	4.23171	8.6973	13.2848	12.0486	0.0244091	0.048254	1.58939
VIT_211s0016g01290	28.5468	27.2427	29.3474	12.9461	11.0162	12.9137	5.44739e-05	0.00115378	-1.2071
VIT_212s0057g00430	20.641	21.8408	19.6703	8.34364	9.40679	9.17416	0.000483769	0.00364633	-1.20687
VIT_217s0000g10025	27.1927	42.6453	32.1689	78.0443	104.862	123.373	0.0252965	0.0495826	1.58618
VIT_218s0001g15450	91.9775	93.2468	92.1686	41.2541	40.2931	38.7003	7.98892e-06	0.000493286	-1.20592
VIT_208s0007g07290	186.902	189.242	189.168	82.4939	81.3894	81.1979	1.06284e-06	0.000204742	-1.20579
VIT_208s0007g08170	107.41	104.899	100.588	39.0921	48.5116	48.0515	0.000232203	0.00244326	-1.20574
VIT_202s0025g01730	5.98359	5.86166	5.17173	2.20124	2.69087	2.4904	0.00125964	0.00645944	-1.20476
VIT_209s0002g01400	4.29323	4.6373	4.34745	1.83772	1.87159	2.05264	0.000134031	0.001818	-1.20436
VIT_207s0151g00740	17.2957	19.0766	17.0596	7.56389	7.01562	8.6378	0.00034808	0.00303992	-1.20249
VIT_202s0012g00470	3.22566	3.29343	3.30309	1.38948	1.50101	1.37813	1.32445e-05	0.000620604	-1.20222
VIT_213s0019g04630	3.69634	3.77868	3.61152	1.63548	1.48737	1.69864	2.09243e-05	0.00075292	-1.20121
VIT_209s0002g05340	92.2444	92.6465	93.6766	37.0546	44.4477	39.6705	0.0011977	0.00626827	-1.20096
VIT_204s0023g03700	35.2161	36.1709	31.8614	13.8597	15.3297	15.7282	0.00136409	0.00679005	-1.20076
VIT_207s0031g02610	314.586	304.183	302.829	132.967	132.382	135.947	0.000168455	0.00205541	-1.19947
VIT_218s0089g01030	58.5316	61.1501	65.944	26.524	27.0884	27.2177	0.00357064	0.0123991	-1.19943
VIT_213s0019g03530	16.3626	17.0986	14.7604	6.79605	7.62875	6.61749	0.00178364	0.00799433	-1.19638
VIT_206s0004g04650	23641.1	25215.4	24794.3	10707.4	10572	10892.6	0.000790687	0.00484814	-1.1949
VIT_207s0031g00900	0.696791	0.713118	1.73601	2.87909	2.73513	3.77095	0.0117533	0.0283945	1.57681
VIT_214s0006g02750	12.8845	11.7396	11.1203	4.86561	5.19329	5.56764	0.00234717	0.0094877	-1.1937
VIT_207s0129g00370	45.1663	45.9595	47.7865	21.6193	20.4663	18.6519	2.55798e-05	0.000807835	-1.19351
VIT_211s0052g00820	2.14412	2.01753	2.16133	1.0061	0.655724	1.10404	0.00768441	0.0210862	-1.19279
VIT_218s0082g00009	0.521597	0.519937	0.229638	1.4116	1.41168	0.965877	0.0130459	0.0305461	1.57549
VIT_216s0013g01080	43.5633	40.0612	41.5503	20.7442	14.909	19.1688	0.000978877	0.00549548	-1.19111
VIT_204s0069g00970	2.22381	2.00142	1.61296	1.0227	0.58904	0.946386	0.00973286	0.0248215	-1.19034
VIT_209s0018g01890	24.8557	27.6323	24.1573	12.352	10.6356	10.6262	0.00113315	0.00605159	-1.18914
VIT_219s0085g00890	3.71328	3.47299	3.83251	1.20447	1.91679	1.71361	0.00345641	0.0121779	-1.18837
VIT_207s0151g00540	226.188	224.957	216.108	102.348	91.2747	99.2643	1.09225e-05	0.000572261	-1.18789
VIT_213s0067g01970	28.162	27.0487	27.9252	12.4515	12.5887	11.4642	6.00033e-06	0.000436764	-1.18739
VIT_203s0038g02740	7.17482	7.47486	6.50603	3.79908	3.0238	2.49146	0.0015676	0.00741278	-1.1835
VIT_211s0037g00440	6.95323	7.68931	8.13655	3.17807	3.5746	3.27766	0.00321184	0.0115966	-1.18332
VIT_200s1613g00010	44.9979	52.1364	43.1914	22.0846	19.9578	19.7494	0.00726309	0.0202773	-1.18329
VIT_211s0118g00580	41.534	35.8646	36.9319	17.4322	17.3329	15.6118	0.00331866	0.011861	-1.18237
VIT_219s0093g00320	438.192	459.305	459.257	200.594	202.138	196.102	0.000387681	0.0032456	-1.17993
VIT_205s0049g01970	9.19753	9.65278	8.2478	4.30388	3.58529	4.07289	0.00172426	0.0078331	-1.17971
VIT_200s0317g00090	2.56651	2.26165	2.92197	1.35057	0.841428	1.23101	0.00477823	0.015087	-1.17889
VIT_204s0008g05960	71.2939	67.9716	68.8069	31.293	31.1245	29.5457	3.98568e-05	0.000970765	-1.17795
VIT_201s0011g03710	7.95054	7.50767	6.83699	3.0585	3.3079	3.5	0.00240851	0.00964973	-1.17611
VIT_208s0007g01310	0.445467	0.895497	0.353571	1.49158	1.73012	1.74981	0.0106874	0.0264871	1.55263
VIT_207s0129g01060	15.7237	14.3526	15.0339	6.82896	6.94859	6.21195	0.00023932	0.00247399	-1.1742
VIT_219s0014g04040	0.605453	0.73112	0.602415	2.09907	2.09071	1.47088	0.0232464	0.0465197	1.54552
VIT_218s0001g00320	3.18616	3.80322	3.39097	1.5042	1.33821	1.75786	0.00164218	0.00759949	-1.17401
VIT_218s0001g09010	4.38774	3.93887	4.74527	2.14875	2.06109	1.58337	0.00156751	0.00741278	-1.17399
VIT_209s0002g03620	183.139	188.475	184.196	80.9764	81.1445	84.2745	3.76992e-06	0.000352433	-1.17362
VIT_204s0008g05240	148.497	149.532	142.908	65.316	64.5473	65.6285	0.000482886	0.00364574	-1.17346
VIT_207s0031g00750	1.08795	1.1169	0.96759	0.326319	0.598431	0.482253	0.00611945	0.0179159	-1.1728
VIT_205s0049g00250	21.8769	18.3602	21.1959	8.86151	8.63132	9.78704	0.00492757	0.015403	-1.17117
VIT_218s0001g08010	213.133	215.054	216.449	97.6709	94.2237	94.4144	1.86969e-07	0.000118856	-1.17091
VIT_202s0025g00230	15.3619	16.2295	16.308	7.78114	7.05084	6.44706	8.10354e-05	0.00141006	-1.17056
VIT_204s0008g03680	25.1367	25.115	25.287	10.3542	12.0499	11.1894	0.00108625	0.00587352	-1.16903
VIT_219s0015g01250	10.1714	9.69084	9.99076	4.58573	4.80159	3.90296	0.000368033	0.0031446	-1.16749
VIT_212s0034g01240	7.28418	5.85891	6.44908	2.34939	3.23194	3.15476	0.00309283	0.0113321	-1.16519
VIT_213s0019g04160	12.6438	13.429	13.6106	5.21541	6.44064	6.04513	0.000123462	0.00174049	-1.16468
VIT_218s0041g01000	6.45308	6.01799	6.94505	2.04243	3.61223	3.00647	0.00520425	0.0159875	-1.1646
VIT_204s0008g04060	26.0692	23.3741	25.6824	10.0142	12.0736	11.4608	0.000315554	0.00285752	-1.16305
VIT_204s0023g01240	22.3786	20.9278	22.3309	9.12139	9.95071	10.2408	7.0875e-05	0.00131612	-1.16297
VIT_213s0019g00270	0.702166	1.4946	0.693294	2.7988	3.35396	2.11044	0.0188875	0.039996	1.5155
VIT_213s0019g03910	23.4155	22.5172	22.5372	10.1522	10.649	9.81572	7.29196e-06	0.00047635	-1.16113
VIT_208s0217g00100	41.4736	42.555	43.6871	18.6624	19.914	18.5652	2.15205e-05	0.000756207	-1.16032
VIT_208s0007g07880	62.3769	62.6596	59.6138	27.3852	27.2263	28.0512	0.00040651	0.00332665	-1.15948
VIT_214s0068g00860	8.82587	8.0325	8.13818	3.85558	3.59584	3.75116	0.00144007	0.00701677	-1.15788
VIT_214s0171g00390	27.3577	26.1738	27.5052	9.62733	13.3683	13.3246	0.00347467	0.0122024	-1.1578
VIT_211s0118g00780	8.48685	8.81682	8.80232	3.89687	3.97752	3.83158	9.64615e-05	0.00153784	-1.15712
VIT_213s0019g04900	0.344502	0.655584	0.427061	1.14818	1.64652	1.25228	0.0127669	0.0300776	1.50352
VIT_208s0007g06760	21.657	21.9924	20.1634	10.0267	9.05175	9.55244	0.000377166	0.00319119	-1.15626
VIT_218s0001g01380	7.41747	6.79187	8.2992	3.97292	2.6829	3.45853	0.00218226	0.00909877	-1.15405
VIT_207s0104g00030	5.50925	5.68899	4.74771	2.40315	1.66276	3.1081	0.006399	0.0185014	-1.15231
VIT_200s0662g00040	114.851	120.009	122.547	53.8326	55.111	51.9187	0.000264618	0.00260398	-1.15174
VIT_200s0532g00030	948.815	956.633	889.179	433.691	394.139	431.094	0.000140783	0.00186838	-1.15046
VIT_214s0066g02210	4.06362	1.86745	2.67489	6.2382	8.46034	9.61164	0.0160016	0.0353406	1.49812
VIT_201s0011g04760	16.594	17.437	17.266	7.68102	7.79624	7.63331	0.00051451	0.00377683	-1.15031
VIT_213s0156g00090	4.25749	3.82619	3.47281	1.44186	1.67352	2.09387	0.0022739	0.00929595	-1.14951
VIT_201s0011g01290	23.4502	21.2012	23.7387	10.4087	10.6161	9.80895	0.00215734	0.00903242	-1.14927
VIT_201s0127g00560	709.312	801.724	724.412	315.048	325.231	368.184	0.00085282	0.00504905	-1.14841
VIT_216s0050g02700	0.517621	0.514287	0.678545	1.46388	1.46066	1.90397	0.0116324	0.0281881	1.49704
VIT_203s0063g01040	33.1743	33.7571	34.1023	14.8687	16.1922	14.5527	5.37724e-05	0.00115199	-1.1473
VIT_201s0011g05130	542.659	545.649	547.002	250.509	243.386	244.557	6.01379e-07	0.00016866	-1.14699
VIT_209s0018g01880	63.6639	60.628	62.1427	27.3977	27.9521	28.8533	6.90463e-05	0.00129913	-1.14672
VIT_209s0002g07640	2.36084	2.1748	2.41908	7.39153	6.13772	5.93168	0.0102647	0.0257916	1.48448
VIT_214s0060g00690	842.501	858.025	836.866	384.251	387.787	374.601	3.01226e-06	0.000324558	-1.14593
VIT_207s0031g01430	6.31279	5.60053	5.45707	3.04315	2.85825	1.95114	0.00220473	0.00912697	-1.14537
VIT_204s0008g00370	1.35474	1.36564	1.51668	0.497653	0.678734	0.739822	0.00150621	0.00721367	-1.14468
VIT_218s0089g01190	4.2207	4.70987	4.2824	1.54177	2.19199	2.24806	0.00161419	0.00754517	-1.14326
VIT_215s0046g02230	53.9951	54.102	53.4346	25.3532	22.2571	25.5261	0.00090311	0.00521599	-1.14315
VIT_218s0001g11500	92.448	90.9623	88.9945	40.6043	42.5873	40.2484	5.73392e-06	0.000422207	-1.14194
VIT_213s0064g01100	9.17512	3.08482	4.88551	17.8585	14.8339	13.6374	0.0148227	0.0334774	1.4341
VIT_206s0004g02270	23.8119	23.4541	19.975	9.72446	11.2675	9.48547	0.00366912	0.0126056	-1.14159
VIT_200s0409g00020	0.479258	0.489932	0.143671	1.0521	1.0441	0.909148	0.0192728	0.0405775	1.43301
VIT_216s0098g01160	26.1536	23.0896	24.0048	10.7647	11.1418	11.2982	0.00371004	0.0126959	-1.14139
VIT_207s0031g02050	5.25102	4.66782	5.9268	1.78867	2.77224	2.62232	0.00407285	0.0135532	-1.14135
VIT_202s0087g00640	4.8823	3.88616	4.00054	2.14518	1.49358	2.15628	0.00535916	0.0163214	-1.13971
VIT_217s0053g01010	130.399	130.372	133.699	59.1623	60.458	59.4357	4.87529e-05	0.00110555	-1.1395
VIT_205s0020g04930	0.407158	0.205583	0.551425	1.08416	0.943135	1.09332	0.0110269	0.027072	1.4223
VIT_216s0100g00310	11.7263	9.08965	10.5952	4.29304	5.89056	4.08807	0.00497638	0.015487	-1.13811
VIT_205s0077g01140	79.4854	84.7029	82.8517	37.3249	39.2146	35.7598	5.37378e-05	0.00115199	-1.13739
VIT_210s0003g00460	0.642427	1.01961	1.65274	2.95396	3.07829	2.82913	0.0196479	0.0411312	1.41854
VIT_201s0010g00720	128.962	123.368	126.193	60.4824	54.789	56.7983	7.77693e-06	0.000487874	-1.13739
VIT_208s0007g02210	29.3044	28.941	30.0028	12.8806	14.0467	13.2402	4.65707e-06	0.000384671	-1.13553
VIT_207s0005g00510	6.62914	7.25046	7.02026	3.23808	3.17174	3.1033	0.00154781	0.00735569	-1.13548
VIT_208s0007g07320	42.4076	42.4255	44.1778	19.4845	19.8974	19.3652	0.000278484	0.00267574	-1.1349
VIT_206s0061g01060	1.3203	1.01352	1.05055	2.4191	3.39524	3.1905	0.0166937	0.0364931	1.41173
VIT_204s0044g01450	13.1982	10.5748	11.4999	5.07867	6.15937	4.83688	0.00495624	0.0154399	-1.13373
VIT_206s0009g02210	7.75024	3.52289	2.52529	9.90392	14.175	12.159	0.023279	0.0465613	1.39298
VIT_204s0043g00840	5.16732	5.67294	5.57351	2.76024	2.64906	2.07159	0.000573108	0.00402569	-1.13359
VIT_201s0011g02610	85.3831	77.4997	66.1066	35.845	26.0841	42.4586	0.00519949	0.0159832	-1.13333
VIT_204s0008g04820	16.4125	16.0528	14.9829	7.3175	7.00078	7.32906	0.00149189	0.00717522	-1.13215
VIT_206s0004g08200	83.745	83.4589	80.8759	35.7328	38.6446	38.8668	5.52623e-06	0.000413642	-1.13137
VIT_218s0001g09630	4.01786	4.94882	1.79891	10.125	9.70838	8.31741	0.0105665	0.0263039	1.38672
VIT_207s0005g02530	0.630608	0.632687	0.580889	1.34217	1.61486	1.84181	0.019674	0.0411588	1.37956
VIT_204s0043g00360	20.06	21.1314	19.8701	9.53513	9.32124	9.03739	0.000370867	0.00316174	-1.13031
VIT_206s0004g05110	8.08827	8.30541	8.84375	4.15152	3.53237	3.85322	0.000126578	0.00176589	-1.12926
VIT_217s0053g00610	1.23806	1.42146	1.33798	2.92974	3.66462	3.76834	0.012522	0.0296913	1.37416
VIT_205s0102g00050	3.40824	3.7858	3.34054	1.6245	1.50602	1.68699	0.00210136	0.00887597	-1.12872
VIT_202s0087g00250	22.4848	19.112	23.1795	8.23372	9.177	12.2136	0.00253967	0.0099766	-1.12868
VIT_201s0010g00600	43.0084	41.8856	42.0205	19.3471	18.4915	20.2081	7.8936e-06	0.000492308	-1.12857
VIT_217s0000g09000	1.69105	1.74874	1.56484	0.73621	0.709145	0.844551	0.000280827	0.00268319	-1.12787
VIT_218s0089g01180	31.7805	32.2393	32.7772	15.8887	13.9871	14.5355	0.000112141	0.0016685	-1.12403
VIT_202s0025g01690	8.39606	9.25528	9.06215	3.95173	4.1276	4.18967	0.00162799	0.0075707	-1.12253
VIT_211s0016g03750	0.951907	0.902435	0.762227	2.01905	2.10615	2.63235	0.0130777	0.0305897	1.36872
VIT_213s0047g00210	24.6088	25.1305	23.6253	11.767	10.3636	11.5662	2.89398e-05	0.000835287	-1.12247
VIT_219s0014g00620	14.7656	14.5948	15.487	6.72984	6.41554	7.46814	4.66253e-05	0.00106746	-1.12142
VIT_211s0037g00150	15.723	15.9304	16.9476	7.18713	7.60053	7.56373	0.000672464	0.0044314	-1.12061
VIT_208s0007g03800	2.69732	3.04918	3.19059	1.63944	1.24684	1.22541	0.00131413	0.00663534	-1.12002
VIT_212s0059g02070	5.12745	5.72567	4.56813	2.45181	2.67341	1.97355	0.00409552	0.0136072	-1.11925
VIT_208s0032g00760	25.8	26.2081	26.5798	11.4006	12.4239	12.3548	1.24875e-05	0.000604445	-1.11914
VIT_200s0340g00090	0.857813	0.409851	0.556812	1.6206	1.84654	1.20463	0.0180774	0.0387451	1.35634
VIT_213s0067g01410	3.50335	3.23959	3.06106	1.28615	1.47489	1.75322	0.000712899	0.00458694	-1.11883
VIT_219s0014g04730	129.51	131.918	127.985	61.8559	59.0374	58.6888	1.61787e-06	0.000237341	-1.11666
VIT_213s0047g00450	2.7756	2.62284	2.36213	1.3492	1.45827	0.775651	0.00908992	0.0236177	-1.11488
VIT_216s0013g00590	36.3874	34.9868	38.1706	15.1961	18.3969	17.0208	0.00011421	0.00168292	-1.11391
VIT_212s0028g01570	3.51447	3.52478	3.47207	1.73696	1.64252	1.47907	0.00105181	0.00575791	-1.1133
VIT_218s0001g14610	2.783	2.94703	3.21813	1.31058	1.47211	1.35412	0.00263427	0.010207	-1.11302
VIT_207s0104g01770	14.1693	14.1948	13.3949	5.78867	6.3972	7.13284	0.000211362	0.0023206	-1.11208
VIT_219s0177g00280	0.245653	0.249526	0.531369	1.08485	0.722968	0.814741	0.0216518	0.0441563	1.35292
VIT_214s0006g02310	65.4706	58.9327	63.8384	26.322	29.4526	31.3226	0.000261991	0.00259151	-1.11189
VIT_209s0002g05820	40.5846	37.9402	38.4802	18.9328	19.2483	15.9843	0.000135497	0.00182776	-1.11112
VIT_215s0021g00940	52.4572	50.378	51.8479	23.3963	24.743	23.5187	9.74812e-06	0.000542001	-1.11011
VIT_209s0002g04340	19.6999	19.5364	18.7723	10.0853	7.79316	8.99568	0.00120094	0.00627828	-1.11004
VIT_201s0011g05140	5.68503	6.11631	5.44203	2.17976	2.67855	3.13126	0.00125076	0.00643464	-1.10982
VIT_209s0002g04150	7.53532	8.93191	7.50005	3.59618	4.15155	3.36263	0.00423092	0.0138854	-1.10914
VIT_200s0407g00010	1.09258	0.684604	0.975853	1.83279	2.70177	2.45462	0.0180333	0.0386636	1.344
VIT_210s0071g00470	1.03401	2.17515	2.25268	4.67393	4.5003	4.64467	0.01793	0.0384985	1.33914
VIT_216s0098g00990	8.43664	7.60874	8.4869	3.42745	4.05687	3.89205	0.00047669	0.00362045	-1.10862
VIT_200s1045g00010	2.45945	1.97573	2.60331	1.23495	1.14003	0.890538	0.00936442	0.0241565	-1.10788
VIT_213s0019g00660	17.4021	18.1549	16.6226	8.52009	8.51529	7.18489	0.000119262	0.00171671	-1.10726
VIT_217s0000g03680	149.951	146.472	142.801	69.9031	66.2234	67.9474	5.85132e-05	0.0011884	-1.10586
VIT_218s0001g10580	1.57123	1.46083	1.57197	0.688789	0.73655	0.715371	0.000647119	0.00433078	-1.1047
VIT_211s0016g05330	12.2637	13.05	13.0451	6.07769	6.04828	5.73109	0.000314977	0.002855	-1.10305
VIT_206s0004g05950	5.64463	6.11854	5.80708	3.0987	2.43298	2.65102	0.00036666	0.0031385	-1.10246
VIT_211s0016g03170	4.82248	5.02269	4.6115	2.52127	1.8733	2.34084	0.000899597	0.00520239	-1.10186
VIT_218s0001g08470	10.3779	11.5889	9.2648	5.64785	4.28559	4.61785	0.00417508	0.0137851	-1.10184
VIT_214s0030g01420	2.41128	2.98002	2.81355	1.67731	1.06371	1.08174	0.00561839	0.0168446	-1.1018
VIT_208s0007g04790	35.656	34.0321	32.7381	16.4379	15.8391	15.4549	0.000838978	0.00500404	-1.10155
VIT_214s0030g00410	100.916	98.1867	97.1149	44.5759	46.7902	46.6884	1.23303e-05	0.000603403	-1.10142
VIT_218s0122g00690	54.8256	56.4899	57.5534	25.6638	26.995	26.0541	6.72051e-05	0.0012801	-1.10123
VIT_201s0011g02060	20.8484	22.12	20.2807	9.46977	9.79087	10.2257	0.000665924	0.00440813	-1.10099
VIT_216s0039g02500	105.874	103.811	103.787	49.1551	46.4984	50.5853	1.92452e-05	0.000719657	-1.10001
VIT_203s0063g01310	6.87265	6.08014	6.38439	3.393	3.46564	2.16912	0.00499658	0.015522	-1.09891
VIT_205s0020g01830	325.815	327.653	328.538	155.224	151.487	151.872	1.70754e-07	0.000112291	-1.09855
VIT_210s0003g04940	2.10472	1.85604	2.20483	1.00056	0.887552	0.993241	0.00456638	0.0146276	-1.09741
VIT_201s0010g02460	802.829	841.134	813.452	386.833	377.292	385.187	0.000337254	0.00297768	-1.09637
VIT_209s0054g00960	11.772	11.3839	11.449	5.62025	5.56476	5.00074	5.87998e-05	0.00119168	-1.09624
VIT_205s0102g00360	16.2014	16.169	16.3669	7.5389	7.74057	7.53594	8.57719e-08	8.81143e-05	-1.09501
VIT_207s0151g00090	13.479	13.2883	12.4234	6.29167	5.7758	6.30234	0.000290005	0.00272994	-1.09316
VIT_219s0014g05050	5.69691	5.36	4.55825	2.88752	1.7994	2.63345	0.00422287	0.0138781	-1.09293
VIT_201s0137g00200	5.25946	4.37184	5.27087	2.89765	2.50406	1.58521	0.00691087	0.0195806	-1.09276
VIT_204s0008g00870	2.01818	1.23843	1.86355	3.41988	4.81399	4.53162	0.0121314	0.0290468	1.31794
VIT_214s0219g00050	19.5316	19.6517	18.1275	10.2061	8.4877	8.19693	0.000304493	0.00279941	-1.09169
VIT_215s0046g01050	47.0616	49.679	46.5977	22.8546	21.6105	22.8472	0.000294397	0.00274894	-1.09048
VIT_205s0077g02010	39.7014	38.7418	39.3744	18.8614	18.9922	17.5218	1.91737e-05	0.000719657	-1.08923
VIT_211s0016g04680	13.5539	13.407	11.0445	35.7612	32.1893	26.7998	0.0124019	0.029502	1.31792
VIT_207s0005g04350	2.8813	3.47849	2.0147	6.52305	5.88912	8.38853	0.0151832	0.0340256	1.31253
VIT_202s0025g00280	2.46581	2.58544	2.61092	1.04747	1.4675	1.08716	0.00537864	0.0163546	-1.08884
VIT_216s0098g01060	5.74862	4.96436	5.46711	2.7704	2.45219	2.3846	0.00157615	0.00742859	-1.08875
VIT_218s0001g08920	4.78031	4.72131	5.84554	2.3908	2.95153	1.87521	0.00521457	0.0160115	-1.08836
VIT_209s0002g05980	1.75597	1.69643	1.83817	4.1771	5.19233	3.75831	0.0246537	0.0485813	1.31107
VIT_204s0023g00880	2.19179	2.44014	2.45443	1.13938	0.852838	1.34103	0.0034805	0.0122024	-1.08805
VIT_219s0014g01540	2.9488	2.54261	2.69858	1.3002	1.24859	1.30445	0.00572791	0.017087	-1.08773
VIT_212s0028g02590	6.80214	8.09735	7.22063	3.11164	4.05259	3.24425	0.00164015	0.00759573	-1.08758
VIT_207s0005g02985	9.14196	10.2762	8.96873	4.48912	4.34614	4.52781	0.00591097	0.017461	-1.08696
VIT_213s0156g00060	165.22	168.511	163.4	78.2423	78.2186	77.582	0.000223487	0.00239567	-1.08685
VIT_206s0004g07200	16.6671	17.5188	17.5079	9.26875	7.68208	7.39091	0.000949938	0.00539014	-1.08655
VIT_206s0080g00790	9.83931	10.7015	9.48486	4.36997	4.7071	5.06544	0.000831755	0.00498347	-1.08614
VIT_215s0021g00320	111.677	115.091	105.775	55.3956	50.669	50.6535	0.000222191	0.00239163	-1.08537
VIT_205s0020g00860	1.60293	1.79096	1.72775	0.797961	0.954711	0.660967	0.0017091	0.00779392	-1.0853
VIT_204s0008g07130	3.79495	3.93977	4.63015	2.08625	1.51961	2.22234	0.0032364	0.0116654	-1.08509
VIT_212s0028g01380	4.96209	3.80098	4.32923	2.34004	2.20272	1.63211	0.00713758	0.0200236	-1.0842
VIT_207s0031g00660	223.354	226.864	223.469	104.694	108.365	104.724	2.48962e-07	0.000130996	-1.08404
VIT_217s0000g02560	2.05201	2.32367	2.07556	1.14448	0.825557	1.07559	0.00100298	0.00558149	-1.08276
VIT_207s0005g01710	52.5115	58.414	58.9138	26.9979	25.3389	27.8614	0.00201688	0.00866129	-1.08253
VIT_207s0191g00110	1.17291	1.22523	0.995266	0.57741	0.512045	0.51599	0.00865457	0.0228066	-1.07962
VIT_219s0027g01150	2.09702	2.37107	2.33799	1.27802	0.874304	1.06907	0.00166996	0.00768897	-1.07907
VIT_212s0059g00930	5.77619	5.67067	5.66917	12.5182	15.5463	14.1184	0.0106829	0.0264795	1.3013
VIT_204s0008g05260	53.0574	55.2147	48.5582	25.7749	22.3991	26.0726	0.000798848	0.00487203	-1.0788
VIT_202s0025g01740	27.9294	29.4505	29.5465	14.0201	13.6955	13.4487	0.000460669	0.00354823	-1.0784
VIT_202s0154g00050	33.1537	34.3075	32.306	17.829	14.8725	14.5547	0.000545222	0.00391695	-1.07806
VIT_211s0016g00570	0.421092	0.543616	0.262283	1.01671	1.05333	0.953933	0.0108379	0.0267524	1.30111
VIT_214s0108g00360	1.77739	1.45978	3.17803	5.42814	4.76542	5.60595	0.0141628	0.0324522	1.30027
VIT_205s0020g03750	24.9102	25.0709	24.7403	10.0852	11.5215	13.794	0.00638977	0.0184814	-1.07774
VIT_203s0038g02520	555.058	555.386	546.463	256.671	265.68	262.922	2.28783e-07	0.000128696	-1.07723
VIT_200s0204g00020	36.3381	35.1098	37.8634	16.6757	17.534	17.6217	0.000515925	0.00378131	-1.07654
VIT_208s0056g00290	103.191	99.4812	109.619	51.7789	48.8584	47.4936	0.000791588	0.00484814	-1.07602
VIT_218s0001g14360	111.948	112.905	113.588	56.4204	52.0488	52.1316	0.000185407	0.00215588	-1.07542
VIT_218s0001g14280	2.14459	2.2693	2.63654	1.29691	0.796012	1.25273	0.0048669	0.0152559	-1.07536
VIT_209s0002g04180	16.3826	16.3175	15.986	7.43551	7.95711	7.71556	2.47255e-06	0.000292485	-1.0751
VIT_210s0003g01500	10.7935	9.75734	9.80555	4.52927	5.30321	4.58104	0.000360444	0.00310761	-1.07456
VIT_203s0063g02700	7.16873	6.28148	6.36548	3.24104	3.92132	2.24812	0.00697281	0.019718	-1.07428
VIT_207s0005g01510	6.09153	7.04487	5.40616	3.84152	2.67748	2.29071	0.0082009	0.0220498	-1.07365
VIT_201s0011g05810	11.7902	11.7288	11.3798	5.5241	5.13946	5.91839	0.000113814	0.00168129	-1.07355
VIT_201s0011g03190	38.6487	39.5872	37.3197	17.2616	20.2898	17.356	0.000184094	0.00215117	-1.07351
VIT_206s0004g00200	231.667	229.152	229.02	109.011	108.339	110.98	5.87883e-08	8.81143e-05	-1.07111
VIT_213s0019g05110	4.80714	4.61708	5.21932	2.18902	2.52142	2.26182	0.00083972	0.00500404	-1.07053
VIT_204s0043g00930	1.16317	1.17255	1.06456	2.5889	2.56707	3.13378	0.010652	0.0264385	1.2856
VIT_205s0049g00270	42.4204	42.6123	42.5845	20.1945	21.0377	19.72	0.00022222	0.00239163	-1.06607
VIT_205s0049g00090	36.5247	36.8347	36.913	17.2776	17.7159	17.716	9.89246e-08	8.81143e-05	-1.06493
VIT_204s0044g00160	38.7308	40.9279	42.2132	22.0663	17.8635	18.3308	0.000328848	0.0029402	-1.06477
VIT_215s0045g00370	376.114	378.818	385.069	183.179	180.049	181.917	3.87502e-05	0.000950724	-1.06432
VIT_218s0041g00810	70.3167	66.1504	68.0813	33.285	32.6188	31.9643	0.000443245	0.00346111	-1.06353
VIT_219s0015g00470	32.6205	35.038	33.5375	15.8812	16.4996	16.0543	0.000868308	0.0050968	-1.06302
VIT_216s0098g00690	1.04738	0.969721	0.973665	2.11463	2.68418	2.46776	0.0118397	0.028549	1.28067
VIT_208s0040g03230	7.5551	7.28206	6.84633	3.24512	3.80313	3.33946	0.000183351	0.00215058	-1.0617
VIT_206s0004g05730	70.4499	72.2795	70.4978	34.7993	31.5249	35.9411	0.000216431	0.00235746	-1.06007
VIT_207s0005g00360	6.22316	6.22263	7.07998	3.09855	3.17014	3.09807	0.00673761	0.0192297	-1.05973
VIT_204s0023g03230	1.77735	1.28344	1.46708	3.81382	4.12832	2.94931	0.0157417	0.0349569	1.26624
VIT_216s0098g00940	9.13375	8.88891	9.87557	3.96966	5.04223	4.37185	0.000364573	0.00313188	-1.05968
VIT_208s0007g06400	76.7496	72.6701	75.7345	37.6613	34.9099	35.4958	3.53672e-05	0.00091518	-1.05899
VIT_200s0338g00010	0.485505	1.16103	0.932407	1.90627	2.05181	2.22779	0.0137435	0.0317893	1.2621
VIT_213s0067g01960	7.62959	8.14501	7.1535	3.37821	3.62138	4.00535	0.000730885	0.0046449	-1.05895
VIT_218s0001g14980	19.0636	20.2202	21.6784	10.1588	9.73601	9.37798	0.00283492	0.0107144	-1.05835
VIT_203s0017g01940	86.8011	83.496	85.0293	41.2488	38.1562	43.1986	5.03486e-05	0.00112496	-1.05834
VIT_202s0025g04230	1.06901	1.99252	0.950837	3.15423	3.90278	2.551	0.0228928	0.0459889	1.25972
VIT_216s0098g00970	6.2246	6.38447	5.90414	2.99301	2.96879	2.9287	0.00165437	0.00763681	-1.05819
VIT_218s0041g02170	24.7766	25.8077	28.2966	11.9868	12.7034	13.2032	0.00285623	0.0107672	-1.05772
VIT_204s0043g00380	2.11888	2.31191	2.54377	1.45715	1.05786	0.835466	0.00771233	0.0211375	-1.05767
VIT_210s0116g01340	0.421558	0.429206	0.755981	1.07985	1.24152	1.51609	0.0120915	0.0289851	1.25585
VIT_205s0020g03650	9.96288	9.68321	9.21176	5.59019	4.77858	3.49913	0.00823001	0.0221061	-1.0572
VIT_214s0060g00650	22.9123	22.6094	19.8929	9.6006	10.7682	11.0737	0.0022447	0.00921005	-1.05689
VIT_218s0001g11990	3.18714	3.22906	3.85443	1.78776	1.63006	1.51932	0.00813925	0.021939	-1.05673
VIT_205s0029g00500	22.7556	23.3141	22.2364	11.6288	10.9201	10.2979	2.58373e-05	0.000809102	-1.05625
VIT_213s0019g05190	6.95245	6.67394	6.86916	2.91376	3.77376	3.17139	0.00259592	0.0101055	-1.05579
VIT_208s0007g07510	5.00674	4.80375	4.55518	2.12832	2.56286	2.22168	0.000180762	0.00213721	-1.05524
VIT_213s0067g00620	3.02887	3.10367	3.82483	1.54459	1.38074	1.86836	0.00838287	0.0223719	-1.05458
VIT_207s0129g00420	56.5068	60.5824	52.5703	28.1965	27.3371	26.1469	0.00406346	0.0135325	-1.05458
VIT_202s0025g00350	87.0236	84.9098	85.2888	37.5736	43.5716	42.7403	0.000641314	0.00430803	-1.05401
VIT_211s0118g00770	0.988334	1.01706	0.947756	2.01464	2.52207	2.48922	0.0132583	0.0308884	1.25035
VIT_212s0059g00860	22.8421	25.3002	24.6736	11.8929	10.5489	12.6284	0.000238044	0.00246996	-1.054
VIT_201s0011g03640	6.25182	7.39617	6.43271	3.60868	2.74173	3.32092	0.00202893	0.00869524	-1.054
VIT_214s0171g00110	0.478545	0.503027	0.385583	0.934824	1.03311	1.26286	0.0147892	0.0334374	1.24053
VIT_214s0066g00410	83.9771	82.6939	80.9469	41.2687	38.6369	39.3565	3.88081e-06	0.000354119	-1.05398
VIT_219s0015g00280	0.772838	0.303742	0.533327	1.45854	1.12497	1.21944	0.0146519	0.0332429	1.23999
VIT_214s0068g02120	11.0487	11.7947	10.884	5.62401	5.05677	5.56449	0.000184822	0.00215117	-1.05389
VIT_201s0011g02000	0.300764	0.435114	0.684736	1.03149	1.059	1.23975	0.0139085	0.0320388	1.22894
VIT_217s0000g01890	3.46293	3.23348	3.11331	1.60675	1.62657	1.49354	0.00119329	0.00625028	-1.05328
VIT_200s0227g00170	30.7685	33.1954	32.2058	17.5208	13.5116	15.3138	0.000729796	0.00464241	-1.05313
VIT_219s0014g00600	46.7888	48.836	49.5352	24.8258	21.1636	23.9808	9.49364e-05	0.00152206	-1.05283
VIT_202s0025g02540	65.827	61.5572	73.1306	32.0096	33.2679	31.4338	0.00812958	0.0219292	-1.05195
VIT_214s0066g02100	86.1067	86.3114	80.8394	40.013	40.2468	41.9276	0.000630126	0.00425686	-1.05151
VIT_211s0052g00175	16.2929	18.3773	16.214	7.09649	8.78494	8.73017	0.000818172	0.00493584	-1.04787
VIT_204s0008g00030	3.55163	4.02574	3.98951	9.37891	7.4756	10.2078	0.0206277	0.0426071	1.22626
VIT_208s0040g02260	2.62108	2.95267	2.62798	1.67889	1.15094	1.13923	0.00476169	0.0150523	-1.04707
VIT_206s0004g06010	95.492	92.7653	96.692	45.9265	46.558	45.4778	0.000252173	0.00253382	-1.04643
VIT_219s0085g01210	7.90466	6.84341	7.51527	3.70223	3.84033	3.23753	0.00125662	0.0064509	-1.04628
VIT_205s0102g00800	1.81682	1.75696	1.87772	0.776152	0.904548	0.959527	0.000348542	0.00304073	-1.04591
VIT_215s0046g02150	23.2793	23.509	22.2419	9.15537	12.6635	11.6183	0.00348266	0.0122024	-1.04577
VIT_200s1232g00030	10.626	10.5387	11.4342	5.43073	5.00872	5.35104	0.000578366	0.00405409	-1.04575
VIT_214s0083g00880	32.1648	32.6207	32.439	15.5107	15.4868	16.1292	2.15714e-06	0.000280821	-1.04477
VIT_214s0060g01010	100.991	97.1345	100.936	48.461	45.6467	50.8863	1.67415e-05	0.000685143	-1.04445
VIT_208s0007g06160	39.8937	38.6145	39.9961	19.6104	19.4711	18.4492	5.47371e-06	0.000413642	-1.04253
VIT_202s0087g00750	88.7742	86.676	92.3618	44.137	44.8265	41.0776	5.50187e-05	0.00115557	-1.04225
VIT_200s0582g00030	23.2704	21.3575	23.0337	9.92721	11.324	11.6187	0.000147247	0.00190996	-1.04156
VIT_201s0011g03360	98.8348	88.3893	94.27	46.9025	44.7267	45.1469	0.00274066	0.0104765	-1.04129
VIT_208s0007g07280	56.5612	57.724	53.9714	26.0717	28.9357	26.775	5.23259e-05	0.00113528	-1.0408
VIT_214s0060g02390	7.8094	7.83193	9.64475	3.97864	4.63753	3.67435	0.00895079	0.0233517	-1.04078
VIT_203s0063g01850	6.8599	7.04187	7.93133	3.52189	3.2951	3.79526	0.00283737	0.0107173	-1.04077
VIT_214s0006g00640	63.9457	67.1691	63.9087	31.0339	32.4263	31.3634	0.000255225	0.0025545	-1.04033
VIT_202s0025g03590	98.3309	102.053	100.655	47.4603	49.5361	49.4102	1.32205e-05	0.000620604	-1.03997
VIT_207s0197g00060	62.8919	62.8244	57.5353	29.968	28.7948	30.3937	0.00183764	0.00816154	-1.03941
VIT_219s0090g01000	776.653	776.536	785.27	377.595	379.382	380.87	9.90753e-06	0.000546088	-1.03925
VIT_211s0016g01480	25.8035	28.4316	28.1384	13.5227	14.6416	11.9205	0.000255437	0.0025545	-1.03912
VIT_212s0059g01400	154.412	150.12	153.165	71.7619	76.6211	74.36	2.26292e-06	0.000287999	-1.03901
VIT_204s0008g02050	27.1107	26.857	28.4495	13.0236	13.2192	13.8696	0.000134626	0.0018227	-1.03889
VIT_216s0050g02680	7.30725	8.52011	7.99394	4.2729	3.30409	4.02056	0.00101305	0.00561331	-1.03841
VIT_211s0149g00140	3.35532	3.27691	3.08128	1.60908	1.40708	1.72037	0.000188178	0.00216973	-1.03612
VIT_200s0516g00020	0.657604	0.77033	0.761225	1.93869	1.50422	1.59119	0.0140309	0.0322453	1.20125
VIT_211s0016g02600	55.134	54.7078	54.5797	27.7158	27.1609	25.3053	0.000381208	0.00320406	-1.03605
VIT_218s0041g00920	33.4098	32.8477	31.4414	16.3524	16.7413	14.5649	5.4415e-05	0.00115378	-1.0356
VIT_208s0007g03680	10.2283	10.2132	10.7671	4.55214	5.89136	4.78308	0.00195979	0.00850984	-1.03534
VIT_207s0141g00070	35.2195	34.3188	34.199	16.1969	17.2228	17.2004	2.96451e-06	0.000323064	-1.03515
VIT_216s0039g01770	2.43512	1.99991	2.15336	1.33471	0.797688	1.08252	0.00556405	0.0167448	-1.03508
VIT_206s0004g05260	0.554797	0.560424	0.442701	1.36744	1.20556	0.991334	0.0168187	0.0367116	1.19385
VIT_216s0050g00840	0.432165	0.220643	0.215828	0.542935	0.79797	0.64529	0.022372	0.0452303	1.1929
VIT_210s0116g01390	7.3981	6.47785	8.49401	2.87766	4.44136	3.59997	0.00779135	0.0212574	-1.0347
VIT_206s0004g02930	3.28596	3.4958	3.70308	1.72337	1.75858	1.63942	0.0025016	0.00988878	-1.03366
VIT_207s0289g00060	401.971	383.537	366.386	188.624	184.297	189.791	0.00220022	0.00912403	-1.03354
VIT_207s0005g06340	27.1873	27.1422	27.2074	14.3828	13.1038	12.361	0.00178319	0.00799433	-1.03295
VIT_202s0025g04000	0.954847	1.04896	0.935135	1.98357	2.5566	2.12775	0.0155906	0.0347388	1.18186
VIT_207s0255g00030	88.8138	88.2851	92.9001	43.2362	44.7458	44.0476	0.000418808	0.00336406	-1.03209
VIT_208s0058g00900	20.1926	20.6904	23.2121	10.3194	11.0741	9.95004	0.00354388	0.0123419	-1.03204
VIT_201s0127g00470	6.76602	5.9508	5.65249	3.12134	2.75122	3.11727	0.00576648	0.0171805	-1.03091
VIT_218s0001g09530	19.5082	19.16	20.5558	9.59902	9.84578	9.54564	0.00112129	0.00600001	-1.0306
VIT_208s0007g01160	0.529406	0.412673	0.391189	1.18023	0.996863	0.824746	0.0200592	0.0417435	1.1707
VIT_218s0001g12810	45.0838	42.4834	42.0934	23.8646	20.5835	19.1212	0.00043544	0.00342532	-1.02833
VIT_216s0100g00300	55.7148	55.7824	55.6805	26.5661	27.5166	27.907	0.0001822	0.00214153	-1.02787
VIT_200s0586g00010	53.7625	54.2326	53.4523	25.4761	26.8261	26.8944	1.90862e-05	0.000719657	-1.02755
VIT_201s0026g02580	12.5015	13.2366	12.7504	6.08739	7.0037	5.79606	0.000372872	0.00317174	-1.02701
VIT_207s0141g00220	21.6024	20.1407	20.2868	9.28055	10.658	10.5671	8.33274e-05	0.00142908	-1.02388
VIT_200s0477g00040	33.5819	34.7795	32.4829	16.8752	15.7058	17.0353	9.46103e-05	0.00152134	-1.02324
VIT_200s0662g00030	66.72	69.8533	70.0305	30.2388	35.3115	36.164	0.000334234	0.00296888	-1.02234
VIT_212s0035g02120	15.6425	15.6254	16.5021	7.29861	7.94478	8.28094	3.84993e-05	0.000948605	-1.02194
VIT_214s0068g01380	4.95153	5.19243	4.9951	2.28825	2.78709	2.38062	0.000782743	0.0048185	-1.02178
VIT_217s0000g01460	93.5195	93.224	91.9911	45.1551	46.0374	46.1204	7.38537e-07	0.000190333	-1.02142
VIT_217s0000g03670	3.61174	3.39955	3.44669	1.64977	1.7874	1.71506	8.19226e-05	0.00141622	-1.02129
VIT_218s0001g00600	10.8331	11.2188	10.2678	5.98276	5.35245	4.58792	0.00069339	0.00450765	-1.02128
VIT_213s0019g03520	323.874	299.272	306.569	151.821	152.795	154.155	0.00199832	0.00861828	-1.01901
VIT_200s0174g00110	4.2508	4.74722	3.88715	2.09542	2.59033	1.67244	0.00398534	0.0133388	-1.01899
VIT_208s0007g03630	3.74525	3.74891	4.13367	1.95266	1.60814	2.17925	0.000968765	0.00546753	-1.01841
VIT_218s0001g12960	49.5801	49.6272	50.26	24.7061	25.1208	23.9596	2.3873e-06	0.000292137	-1.0184
VIT_203s0097g00600	189.702	192.439	188.791	96.9342	92.4337	92.5886	1.93316e-06	0.000267154	-1.01785
VIT_212s0059g01790	5.93213	6.22755	6.94343	2.8255	2.98717	3.62192	0.00135395	0.00676716	-1.01775
VIT_201s0146g00180	276.203	272.327	277.875	132.182	138.47	137.588	9.75556e-07	0.000197924	-1.01743
VIT_207s0005g05850	20.2337	21.4269	19.3409	9.35814	10.3803	10.4004	0.00049174	0.00368052	-1.01721
VIT_206s0009g00980	37.8329	39.4845	39.2581	19.9733	19.0479	18.5927	1.22312e-05	0.000603403	-1.01677
VIT_209s0002g02060	11.9825	11.7264	10.8284	5.30988	6.15285	5.62445	0.000323831	0.00291311	-1.01523
VIT_202s0012g01010	90.7913	93.5522	96.4535	46.8367	46.043	46.1088	0.000942875	0.00536676	-1.01456
VIT_218s0041g00830	25.0553	24.6812	25.1325	11.6651	11.1746	14.2246	0.0048271	0.015191	-1.01433
VIT_207s0151g00400	6.22986	5.58595	6.66949	3.25404	2.88938	3.01065	0.00555641	0.0167324	-1.01387
VIT_216s0098g00290	300.514	299.126	298.833	149.268	147.612	148.576	3.17871e-09	1.21243e-05	-1.01219
VIT_203s0063g00850	296.415	297.306	298.442	145.414	148.618	148.41	5.79322e-07	0.00016866	-1.01182
VIT_216s0050g01190	25.249	26.0179	22.768	11.6738	13.8121	11.2396	0.000731162	0.0046449	-1.01142
VIT_200s0287g00080	35.493	32.0501	35.9478	16.449	17.1178	17.7753	0.00262893	0.0102036	-1.01129
VIT_209s0018g02120	1.14099	1.17612	0.899521	0.68476	0.445281	0.467946	0.00995216	0.0252122	-1.00916
VIT_213s0084g00090	10.9312	11.1405	10.5027	5.87087	5.00309	5.31237	0.000116008	0.00169003	-1.00895
VIT_206s0080g00980	17.1171	18.0096	17.6084	8.72541	9.15935	8.33479	1.56316e-05	0.000665425	-1.00811
VIT_215s0045g00330	20.3822	19.9326	17.2457	9.09859	10.394	9.1269	0.0041024	0.0136254	-1.00807
VIT_204s0008g02800	13.9943	12.61	12.2868	6.33714	5.15035	7.8603	0.00375799	0.0128163	-1.00726
VIT_210s0003g00990	353.432	357.847	355.532	177.839	176.184	176.743	5.52847e-06	0.000413642	-1.00716
VIT_211s0016g02780	6.87138	8.72522	8.2821	4.15495	4.4938	3.23596	0.00609034	0.0178542	-1.0066
VIT_214s0006g02910	82.859	80.6062	78.5228	39.0698	40.3728	41.0616	0.000132849	0.00181325	-1.00585
VIT_214s0171g00160	71.5159	72.3873	74.2912	36.0742	37.2146	35.3846	1.31391e-05	0.000620604	-1.00561
VIT_201s0244g00170	10.1532	10.6393	9.12242	5.53771	4.64558	4.71709	0.00148299	0.00714916	-1.0055
VIT_208s0007g00770	14.6972	12.5427	13.8538	6.04991	6.9394	7.49972	0.00147359	0.00710925	-1.00405
VIT_204s0008g02900	7.4894	6.75206	6.17135	3.55993	3.12673	3.49185	0.00682442	0.0193898	-1.00393
VIT_213s0019g04500	6.10358	5.86875	5.65552	3.1232	2.47146	3.19706	0.00124299	0.00640572	-1.00361
VIT_204s0008g01660	46.3412	46.1801	45.9437	23.4633	22.4181	23.2189	3.35577e-05	0.000890431	-1.00275
VIT_200s1707g00010	3.84976	3.25566	3.96178	6.83265	8.73246	9.09928	0.0162624	0.0357675	1.15612
VIT_208s0007g02570	121.843	129.497	130.683	64.7868	65.7922	60.0852	0.000135685	0.00182776	-1.00262
VIT_218s0041g00430	434.979	423.17	435.935	218.555	215.462	212.132	3.80842e-05	0.000943252	-1.00199
VIT_212s0057g01330	6.55378	7.54259	7.27578	3.80403	3.45452	3.4159	0.00255769	0.0100114	-1.00155
VIT_200s2547g00010	47.0433	47.3278	47.4324	22.7106	24.461	23.6836	0.000249544	0.00252613	-1.00094
VIT_219s0090g00360	15.8272	16.3815	16.9107	8.03544	8.78917	7.72715	5.09814e-05	0.00112782	-1.00046
VIT_216s0050g00080	107.925	108.821	109.354	54.0584	53.3166	55.6297	2.51609e-06	0.000294383	-1.0004
VIT_200s0187g00020	2.6289	3.974	3.28934	6.98938	6.39556	6.4059	0.00498921	0.0155112	1.00044
VIT_206s0004g01890	5.84812	5.59142	5.69912	11.6275	11.5414	11.1294	7.82422e-05	0.0013778	1.00087
VIT_206s0004g01480	30.0133	30.3353	30.4433	60.7533	60.2036	60.7628	9.36546e-08	8.81143e-05	1.00108
VIT_212s0059g00760	3.87875	4.76697	3.78775	7.87932	8.2711	8.73716	0.000621078	0.00422719	1.00118
VIT_204s0023g02790	1.83489	1.82541	2.00569	3.64458	3.93109	3.76629	0.000104743	0.00160704	1.00123
VIT_205s0062g01070	14.83	15.6504	14.4789	30.5075	28.7348	30.802	0.000220207	0.0023807	1.00201
VIT_217s0000g03330	0.49891	0.519486	0.571923	1.17699	1.04137	0.96894	0.00715941	0.0200731	1.00288
VIT_201s0011g04700	5.28309	5.16522	4.82004	10.2344	10.3977	9.97111	1.17289e-05	0.000590191	1.00312
VIT_219s0014g02190	5.6544	6.90147	6.47644	12.883	12.6697	12.6029	0.00218784	0.00910045	1.00343
VIT_204s0023g02390	4.63566	4.81254	3.99465	8.58384	8.6537	9.73476	0.0010667	0.00581398	1.00462
VIT_203s0091g00690	26.0674	22.2638	21.4321	44.7274	48.1132	47.171	0.000334988	0.00297155	1.005
VIT_206s0061g01210	5.5611	4.99632	5.32585	11.2456	10.0306	10.6554	0.00109932	0.0059207	1.00746
VIT_212s0059g02010	3.68089	4.27219	4.09678	8.23793	7.43749	8.55691	0.00162778	0.0075707	1.0079
VIT_218s0001g11240	6.19127	5.08916	4.73991	10.619	10.0644	11.5406	0.000920448	0.00527936	1.00822
VIT_205s0020g01490	15.9242	13.528	16.1225	29.6518	30.2114	31.8229	0.000187269	0.00216449	1.00847
VIT_205s0020g02200	4.73849	3.89208	4.63095	9.34047	8.58778	8.77686	0.000247212	0.00251005	1.00985
VIT_201s0010g03225	1.33305	1.58902	1.52135	2.83896	2.83133	3.28156	0.00295526	0.0109842	1.01047
VIT_213s0067g03250	2.62716	2.94999	2.52647	5.954	5.29364	5.07978	0.00297714	0.0110233	1.01063
VIT_210s0071g00590	0.407416	0.272275	0.471859	1.01631	0.731412	0.801743	0.0144189	0.032877	1.14641
VIT_219s0014g04130	24.5393	24.4042	24.0458	48.5419	51.6062	46.9251	0.00280762	0.0106449	1.01077
VIT_215s0048g00340	14.9149	16.6402	15.5272	32.0609	30.3533	32.4936	6.6885e-05	0.00127812	1.01134
VIT_211s0016g05010	9.71883	9.6409	9.63437	18.7047	20.3312	19.412	0.00222806	0.00917343	1.01138
VIT_210s0003g00650	4.51549	5.93199	5.7956	10.6966	10.7468	11.3064	0.00234483	0.00948426	1.01165
VIT_217s0053g00990	6.2839	5.67542	6.26358	12.2847	11.1195	13.4107	0.00707982	0.0199286	1.01453
VIT_211s0016g01320	0.781679	0.601488	0.633409	1.41655	1.27425	1.38649	0.000817209	0.00493425	1.01559
VIT_205s0020g01270	0.953071	1.0889	0.964874	1.94577	2.13992	1.99383	0.000240917	0.00248071	1.01563
VIT_215s0024g01380	1.20644	1.55584	1.49838	2.53858	3.08731	2.99349	0.00355376	0.0123607	1.01646
VIT_217s0000g04170	1.98558	1.88095	1.98721	4.13933	4.16136	3.56874	0.00766041	0.0210355	1.01978
VIT_214s0066g02220	4.35875	3.50689	4.60717	8.49877	7.54608	9.30679	0.00364162	0.0125473	1.02327
VIT_217s0119g00280	164.473	170.605	132.994	315.45	311.88	324.487	0.00264771	0.0102402	1.02395
VIT_201s0011g06240	1.23093	1.49552	0.648941	2.5536	2.83498	2.05676	0.0162366	0.0357191	1.14121
VIT_210s0116g00760	61.4345	62.5007	64.2495	124.97	127.255	130.533	5.20558e-05	0.00113458	1.02428
VIT_219s0014g04400	2.12748	2.27351	2.17839	4.49574	4.70177	4.19502	0.00230955	0.00939337	1.02537
VIT_219s0015g00020	5.69377	5.8411	5.70481	12.4303	10.8548	11.8177	0.00547557	0.0165522	1.02584
VIT_219s0015g00730	45.8509	46.354	46.4748	94.0842	92.2685	96.07	0.000371784	0.00316672	1.0261
VIT_212s0028g03330	1.3038	1.28011	1.31681	2.72348	2.60559	2.62497	0.000295563	0.00275364	1.02789
VIT_208s0007g01020	0.874059	1.17452	0.945479	2.16469	2.56719	1.84581	0.0170056	0.0370137	1.1354
VIT_219s0014g04310	11.0711	11.1703	11.3256	23.9901	22.2081	22.3035	0.00214668	0.00900697	1.02909
VIT_217s0000g02430	25.4933	25.9541	26.4126	54.5344	52.6245	51.9483	0.000251738	0.00253234	1.03104
VIT_212s0035g01220	29.4068	29.6831	28.287	58.858	59.8602	59.8536	1.16821e-06	0.00021218	1.03118
VIT_218s0001g13410	0.928049	1.23257	1.39126	2.26855	2.33506	2.66425	0.00257798	0.0100615	1.03289
VIT_214s0108g00560	0.831451	0.75841	0.73131	1.69873	1.44956	1.60195	0.00320777	0.0115906	1.03305
VIT_208s0056g01530	1.66116	1.53951	2.09438	3.57323	3.52302	3.74311	0.00356486	0.012388	1.03352
VIT_203s0038g04670	34.101	33.9375	33.6558	69.4427	70.4775	68.2619	0.000195909	0.00223189	1.03361
VIT_214s0083g00460	14.4773	13.5672	14.8843	29.422	29.0341	29.4286	0.000209371	0.0023118	1.03366
VIT_210s0003g00790	1.78671	1.83606	1.82675	3.62872	3.86776	4.37039	0.0100076	0.0253225	1.1227
VIT_200s0456g00020	2.95713	2.46008	2.63352	5.14743	5.30007	6.03727	0.00270363	0.0103786	1.03391
VIT_205s0020g04220	0.472508	0.578787	0.547632	1.01282	1.12361	1.14	0.000514391	0.00377683	1.03488
VIT_219s0014g00790	0.965129	0.967192	0.89386	1.74297	2.07367	1.97795	0.00699684	0.0197684	1.03577
VIT_213s0064g01660	25.2134	26.3264	26.5478	53.1969	63.9293	52.8829	0.0128963	0.0302851	1.12244
VIT_216s0022g02140	3.01911	3.10551	3.02596	6.8885	5.89155	5.99516	0.00918006	0.0237744	1.03687
VIT_205s0051g00590	4.55534	4.72382	4.71137	9.40917	9.80841	9.5061	7.75434e-05	0.00136982	1.03777
VIT_213s0074g00110	10.6487	10.2933	10.2413	22.3322	20.9047	20.9055	0.00100075	0.00557397	1.0405
VIT_205s0020g03240	1.23311	1.24597	1.2948	2.4706	2.49228	2.8009	0.00522363	0.0160341	1.04065
VIT_207s0005g02060	46.8352	48.5739	47.2212	98.268	96.5766	98.5764	5.68419e-07	0.00016866	1.04069
VIT_218s0122g00790	3.21074	2.76156	3.04546	5.89426	6.1881	6.52131	0.000247655	0.00251224	1.04472
VIT_206s0004g02120	29.3331	28.9076	27.6632	57.9622	60.1416	59.2041	4.8324e-06	0.000390503	1.04546
VIT_210s0003g01220	1.47403	3.31129	2.51583	6.22444	4.97875	4.64278	0.0168475	0.0367492	1.11789
VIT_204s0023g03360	6.96187	7.77468	7.6905	15.5344	15.3607	15.4096	0.000704267	0.00455103	1.04591
VIT_200s0391g00070	149.942	150.967	147.137	316.245	298.516	311.115	0.000686532	0.00447925	1.04717
VIT_215s0021g02050	29.2976	29.9893	28.8387	58.4603	61.8602	61.8153	0.000568022	0.00401213	1.04738
VIT_200s0313g00010	0.458305	0.283934	0.46882	0.838582	0.892758	0.888141	0.0110133	0.027044	1.11282
VIT_216s0050g01620	56.0693	58.582	57.2589	116.249	118.44	120.783	2.2845e-05	0.000775226	1.04808
VIT_200s0484g00030	1.26009	1.14742	1.01105	2.32162	2.08521	2.66265	0.00933063	0.0240954	1.04815
VIT_201s0026g02530	3.57533	3.76638	3.93328	8.00888	7.51098	7.8259	5.12134e-05	0.00112782	1.05001
VIT_201s0011g06510	1.2724	1.70252	1.54675	3.16446	2.84796	3.35263	0.00125554	0.0064488	1.05038
VIT_212s0057g01200	368.228	371.053	360.679	757.56	747.626	773.863	6.01304e-05	0.0012046	1.05098
VIT_207s0031g01830	3.14201	2.73511	2.86912	6.36373	5.65529	6.11665	0.000698748	0.00452554	1.05207
VIT_209s0070g00480	1.68562	1.53046	1.82965	3.54466	3.52221	3.40578	0.000378204	0.00319471	1.05345
VIT_205s0020g02650	2.76218	2.75947	3.10429	5.80181	6.08827	6.0307	4.65186e-05	0.00106629	1.05485
VIT_203s0038g03910	12.8787	12.4056	11.7176	24.0959	25.0973	27.69	0.00352048	0.0122853	1.05506
VIT_212s0028g03190	3.28151	2.60435	2.73103	6.05738	5.96283	5.91614	0.00335252	0.0119417	1.05762
VIT_215s0048g01490	7.22924	7.24697	7.03074	14.987	14.4864	15.3036	0.00040441	0.00332016	1.05794
VIT_204s0023g03170	34.1461	34.8165	31.652	69.4179	70.6429	69.5167	0.000132638	0.00181325	1.05864
VIT_206s0004g06730	1.7218	1.86709	1.59006	4.25861	3.49042	3.40187	0.0126942	0.0299655	1.10638
VIT_203s0038g02010	1.69066	1.68006	1.12155	3.38729	3.00645	2.97315	0.00312812	0.0113957	1.06008
VIT_209s0018g01370	0.810505	0.488668	0.479263	1.28673	1.23595	1.30549	0.0213146	0.0436664	1.10592
VIT_208s0007g04800	2.6737	2.00916	2.03271	4.74902	3.97644	5.29117	0.00993353	0.0251818	1.06152
VIT_200s1365g00010	2.21126	1.56522	1.59554	3.61188	3.60803	4.01725	0.00270532	0.0103809	1.0647
VIT_208s0007g01930	12.1528	13.3537	13.5	26.2594	27.0297	28.3211	9.10054e-05	0.00150324	1.06503
VIT_216s0100g01100	84.6387	86.9012	87.4037	181.369	179.228	181.514	1.57114e-07	0.000112291	1.06595
VIT_219s0014g04150	16.6533	17.5344	17.5757	35.8103	36.6437	35.9661	1.5147e-06	0.000237341	1.06662
VIT_206s0080g01160	4.0464	3.98497	3.73188	8.26269	7.64356	8.74366	0.00302761	0.0111445	1.06728
VIT_211s0016g04050	1.61829	1.64208	1.5488	3.44063	3.8433	3.04228	0.0144077	0.0328553	1.1024
VIT_204s0023g02650	0.928041	0.91948	1.02565	1.82224	2.2322	1.96674	0.00870562	0.0229025	1.06732
VIT_210s0116g00080	0.367709	0.597598	0.451613	1.14074	0.912608	0.919303	0.00695189	0.0196705	1.06883
VIT_204s0044g00500	3.21242	1.56584	2.58158	5.58343	5.2797	4.93703	0.017425	0.0376877	1.10216
VIT_202s0025g02500	7.13183	6.57657	6.89226	14.8076	14.2631	14.1528	1.28843e-05	0.000614294	1.06911
VIT_214s0108g01610	104.617	122.763	95.2887	218.029	218.183	241.535	0.000460479	0.0035482	1.07069
VIT_213s0019g02360	107.323	108.902	106.287	226.601	224.722	226.35	6.30499e-08	8.81143e-05	1.07124
VIT_201s0137g00070	1.06301	1.22125	1.27451	2.62723	2.55323	2.31084	0.000701258	0.00453961	1.07377
VIT_202s0025g01450	21.4001	20.2696	20.3571	41.9462	44.6248	44.0006	0.000218943	0.00237242	1.07387
VIT_218s0001g11710	0.640098	0.475726	0.383993	1.00019	0.950387	1.20928	0.00718223	0.0201134	1.07492
VIT_209s0002g00320	20.4771	20.3467	20.9857	43.6603	42.8471	43.7584	1.51967e-06	0.000237341	1.07555
VIT_213s0067g03820	142.117	144.998	148.413	316.285	301.334	300.438	0.000308528	0.00281695	1.07582
VIT_214s0066g02130	0.631803	0.630202	0.70999	1.25927	1.37862	1.59094	0.011717	0.0283428	1.10049
VIT_207s0005g03230	1.7725	2.11516	2.54699	4.79824	4.24713	4.52809	0.00153533	0.00731826	1.07682
VIT_219s0015g01350	12.5152	12.2739	11.9902	26.3215	25.3834	26.0188	2.01406e-05	0.000736586	1.07945
VIT_206s0009g00820	0.918825	0.788315	1.10766	1.93088	1.99104	2.03158	0.00439507	0.0142459	1.08062
VIT_201s0011g04080	1.89231	2.12356	2.12566	4.46238	4.22982	4.30789	2.78889e-05	0.000830536	1.08181
VIT_213s0067g02930	11.9449	12.8359	13.0818	24.8405	28.3143	27.0233	0.00243049	0.009695	1.08243
VIT_217s0000g03290	1.28682	1.42303	1.53975	2.70122	3.02318	3.27559	0.00443526	0.0143291	1.08254
VIT_202s0236g00010	282.211	287.421	268.892	606.078	570.243	599.697	0.000154966	0.00196239	1.08272
VIT_206s0004g02590	8.24323	9.05077	8.31807	17.2157	19.1537	17.8857	0.000896244	0.0051941	1.08293
VIT_208s0007g06270	3.42548	3.66148	3.27638	6.93439	7.64763	7.40032	0.000444861	0.0034685	1.08483
VIT_203s0110g00080	1.24726	1.22787	1.56509	2.84219	2.90857	2.82217	0.00354668	0.0123428	1.0853
VIT_218s0001g15120	5.25898	3.54469	5.32858	9.63057	10.3215	10.0347	0.00679756	0.0193483	1.08532
VIT_218s0001g09910	11.5528	11.1649	10.3975	22.8905	23.645	23.8454	1.22742e-05	0.000603403	1.08768
VIT_205s0049g01350	1.64435	1.78395	1.71619	3.54127	3.85842	3.54847	0.00097411	0.0054846	1.08954
VIT_212s0134g00300	1.67871	1.83963	1.62571	3.65362	3.47365	3.8222	0.000244139	0.00249338	1.08984
VIT_208s0056g00630	11.4841	13.836	13.0772	25.8202	28.5703	27.3506	0.000184819	0.00215117	1.09005
VIT_204s0044g01170	1.94041	1.98146	1.85026	4.13564	4.15995	3.99912	7.69026e-06	0.000485632	1.09082
VIT_208s0058g00960	0.445862	0.476084	0.612682	1.04618	1.01809	1.20495	0.00183927	0.00816498	1.09091
VIT_212s0028g00610	23.8902	24.9303	24.4347	52.7688	52.9081	50.4164	0.000221202	0.00238605	1.0914
VIT_204s0008g03840	1.18046	1.10635	0.882983	2.24005	2.28706	2.22852	0.00425224	0.0139314	1.09163
VIT_203s0088g01160	0.698937	0.660829	0.553203	1.29579	1.46782	1.31401	0.000629893	0.00425686	1.09179
VIT_218s0001g05030	42.3984	40.9645	42.0429	91.0248	86.4351	89.8459	0.000314946	0.002855	1.09189
VIT_210s0003g02910	3.2065	4.17168	3.97879	8.82984	7.31282	8.06752	0.00216006	0.00903554	1.09202
VIT_205s0077g00950	108.311	107.156	109.452	232.198	230.227	230.211	2.03267e-08	4.6198e-05	1.09202
VIT_205s0062g00740	9.57774	11.086	11.3434	22.0933	23.0379	23.1603	0.000177204	0.00211481	1.09331
VIT_200s0398g00060	0.63866	0.760638	0.695312	1.59327	1.36606	1.51321	0.00172567	0.00783448	1.0943
VIT_208s0007g06510	5.07422	6.13089	5.5558	10.631	13.0677	12.0948	0.00536134	0.0163254	1.09458
VIT_208s0007g00810	0.466864	0.55883	0.421974	1.00728	0.988064	1.0967	0.000557871	0.00397577	1.09467
VIT_217s0000g02800	14.779	15.3594	17.9834	35.6674	35.241	31.8818	0.000366899	0.00313913	1.09494
VIT_212s0057g00420	23.0799	23.5195	26.0475	51.7435	52.1913	51.318	0.000550469	0.00393773	1.09564
VIT_218s0001g15660	12.1927	14.5236	12.7783	29.1613	28.6255	26.6241	0.000144945	0.00189982	1.09577
VIT_217s0000g01910	138.291	139.776	130.506	292.892	287.21	293.335	5.40724e-06	0.000413642	1.09611
VIT_204s0008g05110	1.23697	0.995064	0.77509	2.00582	2.28501	2.14396	0.00381296	0.0129482	1.09743
VIT_204s0023g01720	14.0169	14.9518	12.8138	30.0479	29.4121	30.0062	0.000570842	0.00402014	1.09844
VIT_217s0000g00400	65.5781	65.2504	65.465	137.536	142.327	140.684	0.000333705	0.00296827	1.09925
VIT_209s0002g03470	0.574152	0.83381	0.658246	1.31465	1.29348	1.77316	0.0228616	0.0459522	1.08426
VIT_200s0229g00190	3.54283	3.79903	3.53474	8.35792	7.14728	7.80023	0.00485696	0.0152397	1.09942
VIT_201s0146g00160	0.657836	0.574147	0.612679	1.15445	1.36729	1.43116	0.00939414	0.0242037	1.09943
VIT_207s0129g01100	6.72535	6.09242	5.58602	13.4032	13.4407	12.6448	0.000107555	0.00162922	1.10142
VIT_201s0026g00030	1.35262	1.01572	0.980643	1.91784	2.46433	2.70367	0.0178336	0.0383477	1.08115
VIT_205s0051g00440	3.74408	3.17209	3.74094	7.41554	7.39092	8.09886	0.000212561	0.0023284	1.10384
VIT_213s0067g01530	0.20294	0.319625	0.188572	0.450283	0.557797	0.521221	0.00769799	0.0211144	1.10435
VIT_206s0004g06390	4.2964	3.67725	3.42301	8.03627	8.47144	8.00923	0.000489063	0.00366768	1.10515
VIT_201s0026g02620	3.83674	3.93171	4.12068	7.92935	8.55065	9.13593	0.00396022	0.0132944	1.10738
VIT_206s0004g03020	13.3391	13.8	13.2702	29.2643	29.169	28.6407	5.74337e-07	0.00016866	1.10755
VIT_201s0010g01200	26.2032	27.5057	27.6702	59.7385	57.5851	58.2081	6.05649e-06	0.000437513	1.109
VIT_218s0001g06170	11.6069	12.328	11.6257	24.2921	25.9774	26.4668	0.000820928	0.00494346	1.10962
VIT_219s0015g01780	0.491343	0.726718	0.491753	0.991641	1.31573	1.30647	0.0106638	0.0264528	1.07956
VIT_206s0004g02950	6.47571	6.67529	7.98904	15.1652	15.8526	14.6174	0.000254327	0.00254875	1.11016
VIT_208s0040g01710	42.2589	40.9309	41.7345	88.4875	90.2182	91.4416	3.15749e-05	0.000875379	1.11269
VIT_205s0020g03930	1.17104	1.14712	1.16842	2.50078	2.64342	2.188	0.0106428	0.0264316	1.07237
VIT_200s0533g00050	15.994	18.1619	19.2093	39.1615	40.8227	35.5887	0.000883375	0.00515584	1.11483
VIT_208s0058g00540	1.37407	1.48948	1.50787	3.04755	3.05126	3.37214	0.00143597	0.00700214	1.11535
VIT_207s0005g01470	36.4229	36.0619	35.4645	77.3314	80.402	76.5314	0.00043653	0.00342812	1.11778
VIT_216s0098g01900	24.652	25.1447	25.0432	53.882	55.0933	53.452	9.01052e-05	0.00150324	1.11791
VIT_214s0128g00790	1.85996	1.6282	1.87429	3.74062	4.09475	3.80655	0.000176453	0.00210796	1.11832
VIT_206s0004g01380	2.14118	2.3727	2.11118	4.6011	4.96315	4.82347	6.38346e-05	0.00124732	1.1188
VIT_205s0051g00930	2.12605	2.37168	2.71952	5.36748	5.1005	5.21027	0.000976898	0.00548922	1.11921
VIT_218s0001g10810	24.2759	24.298	23.0717	51.9833	51.9074	51.7576	0.000146891	0.00190828	1.11934
VIT_208s0007g03520	0.68361	0.403984	0.548669	1.07272	1.38509	0.962469	0.0227969	0.0458559	1.06357
VIT_203s0038g03860	61.7078	63.4319	61.0565	135.939	137.821	131.4	0.000165159	0.00203079	1.12167
VIT_211s0016g05530	23.748	22.4778	25.7284	51.9601	52.1131	52.5181	0.00082711	0.00496188	1.12185
VIT_200s1212g00020	1.00258	1.1118	1.12977	2.42248	2.30453	2.33568	2.02469e-05	0.000736586	1.12231
VIT_210s0003g03690	1.66519	1.71894	1.37626	3.61038	3.61875	2.71556	0.0193748	0.0407497	1.0628
VIT_205s0049g01720	0.447744	0.450265	0.536205	0.859435	1.16626	0.96953	0.0202672	0.0420447	1.06225
VIT_212s0055g00800	6230.39	6408.42	6123.05	13383.6	13826.3	13699.7	6.86396e-06	0.000469185	1.12464
VIT_214s0006g02660	1.32995	1.89098	1.32405	3.23255	3.37418	3.30692	0.00845124	0.0224755	1.12509
VIT_200s0346g00110	9.48914	11.2502	12.1721	23.6124	25.2866	22.9426	0.000269209	0.00262882	1.12622
VIT_200s0499g00020	15.6292	12.2272	14.0071	31.8588	29.7922	29.7408	0.000305567	0.00280248	1.12637
VIT_218s0001g03470	0.862401	0.872349	0.826329	1.99996	1.73911	1.85571	0.00438985	0.0142379	1.12724
VIT_213s0019g01366	0.366547	0.735541	0.767527	1.36096	1.04841	1.48218	0.0209065	0.0430478	1.05748
VIT_200s0179g00260	2.58117	2.90444	2.78113	6.07836	5.57557	6.40564	0.00213188	0.0089711	1.12734
VIT_211s0016g01735	2.14693	2.16452	1.80146	4.74619	4.18947	4.45181	0.000424695	0.00338126	1.13091
VIT_216s0050g01890	5.27972	3.8154	5.5253	10.7386	11.2316	10.0865	0.00170285	0.00778033	1.13263
VIT_218s0001g04910	7.54328	7.11551	6.84673	16.2011	15.2437	15.7397	3.12598e-05	0.000874129	1.1336
VIT_202s0154g00090	53.701	54.0018	54.3145	118.963	118.741	117.85	4.42951e-07	0.000156435	1.13392
VIT_208s0056g00900	1.2027	1.97313	1.94654	3.46867	3.64737	3.51424	0.0151579	0.033985	1.05325
VIT_208s0007g05810	0.803042	0.941121	0.788829	2.06724	1.70921	1.78414	0.00470253	0.014937	1.1343
VIT_218s0166g00260	173.719	183.765	189.034	388.691	418.296	393.348	0.000278606	0.00267574	1.1351
VIT_213s0064g01680	1.2633	1.21173	1.44506	2.75114	2.95797	2.90526	8.62034e-05	0.00146132	1.1358
VIT_214s0108g01190	0.921251	0.822716	0.916742	2.02152	1.97608	1.52008	0.0234797	0.0468784	1.05217
VIT_209s0002g03460	3.08354	3.39882	2.44549	6.39386	5.95143	7.27986	0.00256291	0.0100261	1.13629
VIT_200s0748g00020	8.06024	8.71892	8.0822	17.5982	18.9798	18.2562	0.000172349	0.00208558	1.14116
VIT_206s0004g01410	0.469793	0.40127	0.376625	0.895479	1.01092	0.846531	0.00233453	0.00945062	1.14152
VIT_202s0025g02560	14.9886	14.864	15.6193	32.3138	34.1617	34.0939	0.00027137	0.00263911	1.14514
VIT_217s0000g03750	0.42862	0.603053	0.299876	0.807099	1.05821	0.881915	0.0157004	0.034914	1.0447
VIT_215s0046g01590	6.23207	5.20241	5.8125	11.9501	14.2544	11.9745	0.00577323	0.017198	1.14642
VIT_207s0005g03960	0.63458	0.966848	0.827485	1.34494	1.71313	1.94896	0.0217853	0.0443544	1.04355
VIT_216s0098g01580	38.1149	39.5513	39.4636	85.3842	86.9324	87.1642	4.90835e-07	0.000164223	1.14752
VIT_209s0002g01300	0.976983	1.00993	1.04923	2.43037	2.24306	2.05424	0.00616328	0.0180055	1.14779
VIT_212s0028g03930	1.34608	1.05098	1.22563	2.58535	2.55222	2.89086	0.000566075	0.00400281	1.14799
VIT_214s0066g00070	1.23953	1.07217	1.10929	2.63912	2.27189	2.67328	0.00372085	0.0127215	1.14853
VIT_215s0046g01810	0.469762	0.584245	0.380487	0.93091	0.863167	1.14297	0.0108498	0.026775	1.03367
VIT_212s0028g03277	16.8894	15.7454	12.1653	36.709	29.6765	32.9439	0.00280562	0.0106395	1.14871
VIT_206s0009g01620	91.7578	95.1104	98.9268	217.147	206.452	210.23	2.33019e-05	0.000782377	1.14911
VIT_214s0128g00780	36.0326	35.2217	35.8373	78.4338	79.582	79.5489	5.19593e-07	0.000164991	1.14947
VIT_205s0077g01370	0.809016	0.894127	0.984326	2.04583	1.84129	2.07636	0.00050992	0.00375471	1.14982
VIT_204s0008g04180	2.38759	2.75233	2.75718	5.71897	5.89478	5.92041	0.000173446	0.00209109	1.15074
VIT_212s0035g00350	3.07644	3.66646	2.17415	6.71568	5.70446	7.40046	0.00544884	0.0164934	1.15234
VIT_214s0108g00370	1.06768	1.70329	1.89798	4.06694	3.05855	3.26009	0.00957775	0.0245375	1.15336
VIT_204s0008g05140	0.922423	0.931417	0.45869	1.55576	1.43304	1.73282	0.01874	0.0397986	1.02971
VIT_208s0007g06500	1.68207	0.941671	1.33338	2.50317	2.91629	3.40664	0.00944786	0.024283	1.15726
VIT_203s0038g02800	1.10433	1.15065	1.08079	2.24758	2.65606	2.53713	0.00653687	0.0187861	1.15736
VIT_212s0028g00320	13.2741	12.6495	14.7406	30.2729	31.8426	28.6508	0.000263006	0.00259612	1.15839
VIT_207s0129g00990	4.7481	5.10937	4.91598	11.0173	10.8885	11.0994	8.62719e-06	0.000504524	1.15967
VIT_200s0226g00100	1.63328	1.96019	1.62987	4.02156	4.00332	3.66079	0.000183564	0.00215058	1.16165
VIT_201s0146g00215	29.9621	28.271	27.1786	63.3013	65.3887	62.7566	6.44834e-06	0.000452119	1.16443
VIT_212s0057g01510	0.608741	0.763248	0.576422	1.50889	1.34571	1.51403	0.000545305	0.00391695	1.16476
VIT_218s0001g08820	2.11425	1.4022	2.11504	4.40392	3.14721	3.92438	0.015699	0.034914	1.02693
VIT_219s0014g01980	2.41594	2.86987	2.68188	5.47787	5.85699	6.58301	0.004115	0.0136435	1.16914
VIT_201s0010g03685	1.96813	3.46891	3.67122	6.94687	5.68174	5.91988	0.0112864	0.027553	1.02603
VIT_217s0000g09810	11.4827	10.3305	10.4117	23.2074	24.9363	24.7327	8.51581e-05	0.00145394	1.17727
VIT_211s0103g00550	15.6482	15.3756	14.68	33.4161	34.2587	36.0236	0.000470088	0.00359202	1.182
VIT_218s0072g00270	1.21244	1.73217	1.31411	2.93476	3.24617	3.48333	0.00131361	0.00663449	1.18218
VIT_218s0001g11630	19.3612	19.3424	20.7859	44.9053	45.9097	44.3942	2.82283e-06	0.000316671	1.18448
VIT_214s0171g00400	56.5111	55.1708	55.857	126.658	129.985	124.881	0.000203179	0.00227664	1.18728
VIT_203s0088g00270	3.83949	5.34176	5.94695	11.3071	10.978	12.1828	0.00232532	0.00942333	1.188
VIT_200s0229g00050	5.11397	5.44258	5.75442	11.4475	12.4632	13.2556	0.00258817	0.0100856	1.18814
VIT_202s0025g04730	1.14639	1.15305	1.14498	1.98921	2.39656	2.56068	0.0205088	0.0424099	1.01195
VIT_216s0050g00670	0.429284	0.401474	0.549472	0.978218	0.746699	1.05476	0.0215814	0.0440616	1.00985
VIT_218s0001g14010	3.40894	3.53545	3.75438	7.76052	8.57864	8.07167	0.000730795	0.0046449	1.19005
VIT_203s0088g00490	0.975885	1.01034	1.31814	2.68758	2.40568	2.45538	0.000671073	0.00442676	1.19177
VIT_200s0362g00010	8.38804	6.06816	6.23723	15.2186	16.84	15.24	0.00102359	0.00565494	1.19261
VIT_210s0003g00440	1.60454	2.04418	1.54069	3.58466	4.00559	4.27568	0.00122097	0.00633434	1.19314
VIT_205s0020g00620	0.452556	0.544194	0.688819	1.40884	1.26633	1.18287	0.00162039	0.00756456	1.19449
VIT_203s0038g00150	0.310661	0.448622	0.448848	0.852649	0.948757	0.964548	0.00116397	0.00615328	1.1948
VIT_216s0039g00430	0.933269	1.39277	1.41805	2.87984	3.12127	2.57443	0.00195918	0.0085091	1.19555
VIT_202s0025g00780	10.412	11.3325	11.2098	24.333	25.442	25.7271	3.05876e-05	0.000857848	1.19604
VIT_206s0061g01490	1.45724	1.61903	1.60214	3.3286	3.76576	3.62901	0.00142563	0.00696776	1.19662
VIT_215s0048g02230	18.1393	20.5276	19.8785	49.2983	40.2969	44.6576	0.00703434	0.019845	1.19732
VIT_216s0050g02260	0.699008	0.54124	0.680351	1.15603	1.21342	1.48869	0.0120572	0.0289236	1.00624
VIT_209s0002g05610	1.49794	1.99477	1.46926	3.50391	4.00721	3.88427	0.000762724	0.00474891	1.19942
VIT_202s0236g00060	59.0857	65.0327	62.2573	134.215	145.97	148.516	0.000974609	0.0054846	1.20176
VIT_214s0066g00240	0.457685	0.260742	0.429996	1.02824	0.764657	0.849237	0.0084208	0.0224279	1.20184
VIT_218s0001g15550	24.1121	23.5016	22.4724	53.4584	54.4375	53.3579	2.44225e-06	0.000292137	1.20213
VIT_211s0037g00690	2.01858	1.73697	1.50494	4.26187	3.72104	4.1244	0.000507272	0.003741	1.20256
VIT_216s0013g02110	0.669104	1.14595	0.984547	1.90338	2.09676	2.44406	0.00473962	0.0150099	1.20269
VIT_206s0009g03630	3.25714	3.16004	3.32405	7.85517	7.48456	7.08373	0.00191992	0.00840948	1.20281
VIT_218s0166g00190	12.687	12.6607	12.2367	27.1915	29.1411	30.2654	0.00244073	0.00972163	1.20419
VIT_202s0025g00910	1.95556	1.95922	1.99851	4.64585	4.37822	4.60353	0.000791942	0.00484814	1.20446
VIT_218s0001g11860	5.96249	6.08277	4.82185	10.0135	13.4178	10.3195	0.0243366	0.0481555	1.0007
VIT_205s0094g00420	0.730301	0.504847	0.651632	1.49538	1.51209	1.34108	0.000786675	0.00483334	1.20448
VIT_208s0007g07440	2.3276	2.45325	2.47989	5.52358	5.26513	5.94577	0.00261389	0.0101651	1.2046
VIT_216s0022g01660	0.638879	0.532734	0.387952	1.07832	1.11625	1.40144	0.00746717	0.0206956	1.2051
VIT_200s0301g00050	2.61311	2.14247	1.95526	1.1937	1.18957	0.971555	0.0190555	0.0402312	-1.00019
VIT_209s0002g05680	0.762346	0.534757	0.695856	1.55124	1.64478	1.40938	0.000824767	0.0049525	1.20829
VIT_207s0005g00720	25.2574	26.1097	27.735	59.2344	62.254	61.4291	1.11293e-05	0.00057991	1.2094
VIT_209s0002g03550	10.0063	9.25369	9.88305	22.8676	21.3226	23.305	0.000674742	0.00443164	1.21163
VIT_207s0005g02310	1.7117	1.81012	1.50143	3.95181	4.21976	3.479	0.00394686	0.0132711	1.21366
VIT_213s0064g01260	20.099	19.739	19.8344	44.673	46.3286	47.4474	0.000783197	0.00481973	1.21421
VIT_202s0087g00930	11.8376	11.4141	11.9549	28.5414	26.136	27.0792	0.00126558	0.00648274	1.21548
VIT_201s0011g02200	138.257	133.074	137.488	316.57	320.156	313.309	3.91925e-07	0.000145167	1.21652
VIT_218s0001g02040	0.915826	0.863873	0.720206	1.941	1.84583	2.02903	0.000160186	0.00199798	1.21802
VIT_216s0098g00790	3.40094	2.93857	3.30756	8.00203	7.38367	7.09154	0.000735707	0.00465854	1.22028
VIT_210s0071g00390	0.784112	1.01399	0.964628	1.92105	2.44249	2.08164	0.00688824	0.0195295	1.22204
VIT_204s0008g03790	0.730483	0.831178	0.573829	1.6154	1.67801	1.68874	0.00346524	0.0121913	1.22209
VIT_217s0000g03200	6.69935	6.71507	7.12993	16.5812	16.0785	15.2917	0.000509785	0.00375471	1.22282
VIT_208s0040g02730	1.82619	1.92175	2.4831	4.9647	4.42087	5.16402	0.000807084	0.0048972	1.22339
VIT_216s0039g00290	4.79479	4.11731	4.07902	9.42759	10.6411	10.2723	0.000430547	0.00341129	1.22372
VIT_217s0000g02700	0.519662	0.575334	0.66776	1.22752	1.52146	1.37131	0.00386175	0.0130684	1.22477
VIT_201s0150g00380	1.74488	1.65336	1.3903	0.704536	0.553316	1.1331	0.0244927	0.0483542	-1.00191
VIT_219s0014g00250	1.95614	2.17924	1.82821	3.99446	4.8801	5.06484	0.00982557	0.0249871	1.22487
VIT_200s0265g00100	0.884298	1.16805	1.21438	2.55203	2.35003	2.73878	0.000691133	0.0044985	1.22581
VIT_211s0118g00550	2.94152	3.20233	2.8118	6.77254	7.76548	6.41047	0.00661121	0.0189341	1.22595
VIT_203s0017g02210	1.20521	1.06608	0.778697	2.48324	2.36004	2.29451	0.00312082	0.01138	1.22659
VIT_218s0072g00970	2.45339	2.30863	2.94613	5.30223	6.07864	6.66004	0.00477678	0.0150868	1.22678
VIT_218s0001g15730	0.185136	0.280095	0.139684	0.460872	0.411095	0.544696	0.008979	0.0233996	1.22728
VIT_210s0003g02840	3.17355	3.25741	3.7694	8.29668	7.95363	7.67196	6.11953e-05	0.00121228	1.22971
VIT_207s0031g00480	2.94227	2.59125	3.15804	6.50113	7.15491	6.7785	0.00011221	0.0016685	1.23329
VIT_206s0004g01400	2.2585	2.46909	2.42356	5.41026	5.65171	5.76255	5.58874e-05	0.0011642	1.23428
VIT_201s0011g03800	1.24691	0.704366	1.13283	2.60751	2.53653	2.12693	0.00342846	0.0121261	1.23721
VIT_207s0005g01030	1.23054	1.4461	1.37176	3.08036	3.24001	3.2271	3.22596e-05	0.000881167	1.23771
VIT_215s0048g02500	0.389011	0.305718	0.444255	0.933279	0.789262	0.966737	0.002192	0.00910755	1.23925
VIT_218s0001g02740	5.75555	5.34327	5.23291	12.2928	13.6248	12.6387	0.000904496	0.00521926	1.23927
VIT_218s0075g00670	3.36476	3.26235	4.01368	1.71939	1.79643	1.78598	0.0162269	0.035706	-1.00501
VIT_206s0004g06370	0.773961	0.754637	0.894376	1.94228	2.09261	1.69277	0.00557798	0.0167629	1.24106
VIT_202s0025g04540	16.6223	15.8011	15.9947	38.2268	37.9924	38.3507	1.17165e-05	0.000590191	1.2426
VIT_204s0008g02370	2.52326	2.56347	2.67039	1.39671	0.892955	1.57271	0.0198949	0.0414661	-1.00598
VIT_209s0002g09120	1.20149	1.54726	1.50408	3.37494	3.26005	3.42905	0.000744831	0.00468337	1.24266
VIT_213s0106g00340	0.99338	0.991418	1.11878	0.705591	0.384887	0.453036	0.0204189	0.0422627	-1.00757
VIT_206s0004g03810	7.90619	8.05348	8.52972	19.5005	19.7578	18.6928	4.60973e-05	0.00106306	1.24267
VIT_210s0003g02900	1.41906	1.19653	2.03736	3.69564	3.48813	3.83743	0.00680422	0.0193619	1.24401
VIT_202s0025g03170	5.46939	6.69512	7.08663	3.07622	3.4416	3.04827	0.0169548	0.0369325	-1.00892
VIT_208s0007g07930	4.59216	3.9457	3.5068	9.34935	9.78196	9.40179	0.000899289	0.00520239	1.24422
VIT_211s0016g05840	489.902	459.753	501.753	1082.92	1176.19	1181.06	0.000702426	0.00454255	1.24503
VIT_200s0199g00080	3.71683	3.76963	3.19099	8.69012	8.34694	8.30137	7.35244e-05	0.00133541	1.24674
VIT_200s1235g00010	0.381858	0.47369	0.359168	0.868713	0.945601	1.06951	0.00278038	0.0105774	1.24716
VIT_209s0002g06770	3.98678	4.74071	3.5739	1.29956	2.35425	2.45455	0.015003	0.0337373	-1.00993
VIT_205s0049g01320	7.74566	6.28114	6.01688	2.97938	4.39044	2.55819	0.0120157	0.0288458	-1.01355
VIT_219s0090g01690	2.7939	2.44831	2.27884	5.55411	6.13594	6.164	0.00024309	0.00248898	1.24721
VIT_216s0039g01780	1.03307	0.743714	0.658864	1.89956	1.99412	1.89023	0.00646203	0.0186384	1.24764
VIT_216s0050g00780	1.22813	1.08387	1.3846	3.09722	2.85776	2.86402	0.000137359	0.00183701	1.25435
VIT_206s0080g00610	0.927744	0.883748	1.10355	2.08544	2.36156	2.52486	0.00252787	0.00995879	1.25794
VIT_207s0031g02270	11.5509	11.7438	11.6563	28.1931	26.7225	28.6943	0.00121955	0.00633404	1.25833
VIT_204s0023g02170	0.50129	0.655653	0.496628	1.29484	1.23199	1.43714	0.000726382	0.00463151	1.26121
VIT_200s0469g00040	3.30658	3.34791	4.29332	1.68898	1.95989	1.76081	0.0235636	0.0470311	-1.01699
VIT_217s0000g01170	2.15877	1.73045	1.26896	4.68803	3.68351	3.99409	0.00386206	0.0130684	1.26135
VIT_204s0008g03200	17.3812	15.7854	14.9108	40.0682	35.7147	39.5256	0.000673129	0.0044314	1.26206
VIT_206s0004g06850	2.31414	2.31201	2.32707	5.4688	5.45657	5.75802	0.000899663	0.00520239	1.26262
VIT_203s0038g01380	13.1961	13.2899	14.1144	33.3526	31.8356	32.2661	1.66073e-05	0.000682582	1.26323
VIT_206s0004g01660	9.14891	7.45838	8.83758	20.1131	20.358	20.7124	0.000739691	0.0046704	1.26576
VIT_210s0003g01850	4.7729	6.17553	5.13317	13.3994	12.2229	13.1358	0.000193007	0.00220674	1.26907
VIT_218s0001g08030	0.910378	1.14972	1.02749	2.73643	2.37939	2.32826	0.00195427	0.00849554	1.26953
VIT_212s0134g00380	1.93666	1.79044	1.44949	4.20743	4.00771	4.26864	0.000563587	0.00399263	1.26993
VIT_200s0256g00030	11.4792	11.5589	12.2828	29.3513	26.3846	29.4857	0.00230592	0.00938408	1.27069
VIT_216s0100g01070	147.033	150.19	146.297	361.718	351.812	356.614	2.1175e-05	0.000755118	1.27073
VIT_212s0059g02150	63.6488	64.2887	67.8185	158.955	157.456	155.953	2.30787e-06	0.000289562	1.27084
VIT_208s0007g07690	141.494	140.186	137.901	342.3	336.998	334.596	8.51625e-06	0.00050439	1.27288
VIT_203s0038g04450	31.8528	30.9791	30.3552	74.1332	75.4985	75.7156	3.69321e-07	0.000143741	1.27395
VIT_208s0007g05580	13.0185	10.7036	12.2161	26.9478	30.0611	30.1008	0.000406782	0.00332665	1.27731
VIT_219s0015g00210	31.886	30.2219	31.6846	76.4517	75.6932	75.2021	1.02711e-06	0.000203902	1.27735
VIT_204s0069g00720	0.777306	0.629585	0.536156	1.55579	1.68032	1.47636	0.000633627	0.00426739	1.27803
VIT_200s2527g00010	42.1656	42.2309	40.7353	103.652	97.0187	103.677	0.000871305	0.00510183	1.28227
VIT_207s0005g03610	1.62974	1.18901	1.58981	3.36026	3.47918	3.90173	0.000692631	0.00450517	1.28471
VIT_214s0068g00270	4.52841	5.31242	4.51752	12.3582	11.0184	11.6142	0.000276844	0.00266517	1.28507
VIT_209s0002g08090	0.600151	0.546852	0.366951	1.30586	1.21062	1.17775	0.00253295	0.00996834	1.28678
VIT_201s0011g03040	0.616408	0.87747	0.735814	1.82572	1.92241	1.71147	0.000472081	0.00359979	1.29184
VIT_201s0026g01340	52.481	53.7992	51.3876	134.624	124.752	126.865	0.000947547	0.00538298	1.29261
VIT_218s0001g11600	0.152285	0.206658	0.126969	0.425486	0.360103	0.405207	0.00175717	0.00792596	1.29263
VIT_217s0000g03690	19.0731	18.6103	20.6609	49.0465	49.0869	44.8688	0.000570295	0.00401925	1.29337
VIT_203s0088g01180	8.84682	8.11641	9.09927	21.5225	20.9519	21.4163	2.2259e-05	0.000766382	1.29362
VIT_212s0035g00340	7.40222	7.25637	6.64864	16.8189	17.9037	17.5549	2.81388e-05	0.000830554	1.29484
VIT_206s0004g00960	6.50311	6.51811	6.38027	15.9343	15.0746	16.6707	0.0022118	0.00914013	1.29719
VIT_203s0038g04570	5.41025	4.88866	4.78107	11.8993	12.7512	12.4515	3.27286e-05	0.00088284	1.29885
VIT_205s0062g00240	98.4013	99.8577	99.5099	237.539	250.59	245.291	0.000587538	0.00409323	1.30045
VIT_205s0049g00940	33.368	33.1856	32.3903	79.3313	81.6783	82.9025	0.00018562	0.00215588	1.30168
VIT_213s0067g01120	5.36506	4.74614	4.94112	11.9761	12.605	12.5367	1.15886e-05	0.000590188	1.30211
VIT_219s0090g01600	1.04982	1.2037	1.02785	2.82936	2.55144	2.71459	0.00018119	0.00213739	1.30272
VIT_201s0127g00260	40.7996	40.2334	41.7667	100.791	100.358	101.915	8.08819e-08	8.81143e-05	1.30331
VIT_211s0037g01110	7.98138	7.58659	6.35884	3.46753	3.6592	3.63724	0.0156614	0.0348639	-1.02647
VIT_215s0048g02070	4.35891	3.72166	3.95909	10.885	9.23215	9.60023	0.00327093	0.0117565	1.30349
VIT_200s0665g00030	26.3444	25.413	26.363	61.7553	65.3852	65.8437	0.000644442	0.00432144	1.30471
VIT_204s0079g00260	9.69177	10.7096	10.1828	26.145	25.2808	24.167	0.000178598	0.0021241	1.30546
VIT_208s0007g05560	8.95056	10.1627	9.44673	24.272	22.1342	24.1948	0.000421289	0.00337013	1.30568
VIT_201s0026g00820	1.67712	1.72309	1.40665	3.93496	4.06356	3.90302	0.000257226	0.00256567	1.30793
VIT_208s0040g02590	0.840901	0.769488	0.754438	1.88165	1.99212	2.01307	5.76925e-05	0.00118033	1.31565
VIT_212s0028g01630	0.717371	0.915922	0.805315	1.93772	1.91507	2.21929	0.00125272	0.00643776	1.31603
VIT_208s0007g01600	0.268689	0.178259	0.275083	0.668732	0.572914	0.556606	0.0016515	0.00762794	1.3161
VIT_200s0391g00050	2.48423	2.34421	1.9972	1.13623	1.1309	1.0732	0.0138331	0.0319153	-1.03091
VIT_208s0007g05240	1.60476	1.64853	1.40356	3.64032	4.35168	3.61184	0.00655266	0.0188287	1.31712
VIT_219s0027g01070	1.04632	0.974929	1.05026	2.65559	2.65592	2.35251	0.00286685	0.0107817	1.31907
VIT_208s0007g06690	10.071	7.51486	9.05853	4.8779	4.08302	4.0693	0.0167796	0.036645	-1.03195
VIT_201s0011g05200	0.805515	0.942233	1.01785	2.04044	2.35725	2.52959	0.00432886	0.0141024	1.3246
VIT_213s0064g01110	14.3503	12.6655	9.35677	30.028	30.4726	30.6267	0.00580596	0.0172625	1.32503
VIT_202s0154g00300	5359.31	5257.22	5185.17	13037.5	13445.4	13113.4	3.51359e-05	0.000912911	1.32529
VIT_212s0035g01900	3.17126	3.3134	3.57324	8.27468	8.25	8.68165	1.32274e-05	0.000620604	1.32543
VIT_216s0050g00020	0.433164	0.485121	0.403727	1.17042	1.00658	1.1385	0.00157705	0.00742859	1.32629
VIT_208s0040g00920	0.425048	0.423828	0.636083	1.13032	1.24541	1.34881	0.00147012	0.00709919	1.32646
VIT_218s0001g05470	2.52191	2.79128	2.86249	1.52057	0.840205	1.62848	0.0179776	0.0385616	-1.03516
VIT_208s0007g08680	2.58908	2.28917	2.41915	6.54718	5.73221	6.03107	0.00170432	0.0077816	1.32718
VIT_201s0011g02030	4.37981	4.52724	4.95684	11.505	11.3323	11.9904	1.36129e-05	0.00062801	1.32888
VIT_206s0004g00980	15.3199	17.3481	16.3538	38.566	45.5046	39.1649	0.00531505	0.0162285	1.32992
VIT_202s0025g03440	0.626047	1.09315	0.672523	1.81683	2.21578	1.98923	0.00367429	0.012612	1.33205
VIT_210s0003g01650	4.39123	6.37563	5.77376	12.7626	14.9264	13.9629	0.000631772	0.00426345	1.33235
VIT_208s0007g01200	1.19202	0.901286	1.22164	3.14005	2.76996	2.44222	0.00525451	0.0161107	1.3331
VIT_203s0091g00240	3.9975	4.39518	4.59953	10.7512	11.1843	10.8369	1.48711e-05	0.000650952	1.33481
VIT_210s0003g05680	0.637528	0.553067	0.422382	1.36829	1.40521	1.29614	0.00140167	0.00689969	1.33501
VIT_211s0016g03020	13.1989	12.6842	13.8208	31.8903	34.3117	33.9703	0.000282179	0.00269254	1.33512
VIT_219s0014g03520	15.277	15.5659	14.8024	38.9379	38.3315	37.9052	1.0371e-06	0.000203902	1.33528
VIT_206s0080g00070	1.2609	1.40002	0.989101	3.24698	2.95006	3.0187	0.000389348	0.00325383	1.33612
VIT_218s0001g11950	0.186678	0.222069	0.124762	0.401612	0.427362	0.521789	0.00499807	0.0155241	1.3397
VIT_219s0014g04630	2.97139	2.96794	3.06194	7.47083	7.8424	7.52913	0.000289537	0.00272994	1.34348
VIT_206s0004g01670	4.08691	4.09876	3.44602	9.47995	9.93201	10.1724	3.64122e-05	0.000927126	1.34675
VIT_200s1557g00020	1.54563	1.8952	1.60455	4.33525	4.01654	4.48693	0.000176456	0.00210796	1.34741
VIT_213s0064g00560	2.28151	2.08703	2.18387	5.65992	5.43881	5.58788	3.1225e-06	0.000325405	1.34855
VIT_205s0020g03680	1.71016	1.09062	0.810806	3.39325	2.96793	2.85241	0.00689079	0.0195295	1.35106
VIT_202s0012g00730	2.09569	1.5457	1.31395	4.24231	4.59543	3.80715	0.00140137	0.00689969	1.35145
VIT_208s0007g02020	4.84082	4.57418	5.07798	12.3407	12.1501	12.5072	5.52569e-06	0.000413642	1.35207
VIT_205s0020g02920	0.372226	0.619564	0.64079	1.55201	1.23056	1.38629	0.00267001	0.0102874	1.35234
VIT_205s0049g00520	1.01525	1.47495	1.17637	3.46031	2.68569	3.23638	0.0044178	0.0142969	1.35545
VIT_206s0004g01750	10.8417	12.7303	11.6489	30.2389	29.8966	30.0083	0.000629064	0.00425686	1.35579
VIT_211s0065g00390	2.10454	2.74093	2.10461	6.24677	5.73109	5.84318	0.000268877	0.00262827	1.35844
VIT_206s0009g00580	2.03735	1.71483	1.91099	4.96595	4.84082	4.71794	2.65832e-05	0.000818458	1.35878
VIT_208s0058g00970	10.8291	10.7684	11.7341	27.5523	27.9406	30.0115	0.000499374	0.00371637	1.3591
VIT_204s0023g01120	6.15235	6.50076	6.44919	16.3932	15.6235	17.0166	0.000852172	0.00504905	1.36
VIT_208s0032g00470	34.5059	35.6128	35.1641	89.6878	91.7571	90.1608	4.72971e-06	0.000384671	1.36724
VIT_219s0014g02850	3.02583	2.50965	2.1377	7.67151	6.19089	5.94642	0.00757652	0.0208652	1.36821
VIT_209s0002g05400	1.07402	0.950171	1.02107	2.34331	2.67561	2.87068	0.00660358	0.0189322	1.3733
VIT_203s0063g01210	19.4281	19.9095	18.4322	49.2537	50.922	49.6296	1.69243e-06	0.000246385	1.3747
VIT_203s0063g01120	0.340544	0.351347	0.381024	0.923426	0.900243	0.961591	3.60576e-05	0.000926759	1.37603
VIT_219s0090g00190	0.380556	0.513327	0.708201	1.51391	1.17729	1.4678	0.00400369	0.0133814	1.37612
VIT_201s0011g04030	2.84334	2.62799	2.12573	6.29894	7.04532	6.37655	0.000237385	0.00246841	1.37617
VIT_203s0017g01990	9.91093	10.2368	10.2509	27.3571	25.4228	26.1571	0.000833266	0.00498783	1.37669
VIT_200s0426g00005	6.4467	4.85277	6.244	16.3525	14.5978	14.6351	0.000290169	0.00272994	1.37762
VIT_202s0109g00430	23.7688	23.1996	24.468	63.4276	62.5776	60.1944	0.000144809	0.00189982	1.38211
VIT_201s0026g00810	5.3207	4.78537	5.26744	13.3233	13.3796	13.3929	0.000354243	0.00307236	1.38299
VIT_201s0137g00240	0.648322	0.485102	0.867212	1.97862	1.50229	1.73791	0.00427664	0.0139849	1.38313
VIT_206s0080g01200	2.31864	1.81791	3.04006	5.86799	6.57942	6.2778	0.00192896	0.00841971	1.38357
VIT_202s0087g00910	0.451243	0.576067	0.82115	1.69201	1.59192	1.54179	0.00550432	0.016607	1.38428
VIT_215s0046g01560	0.528342	0.482029	0.577149	1.50354	1.40767	1.23388	0.0043796	0.0142119	1.38446
VIT_204s0069g00790	2.99862	3.17068	2.70196	7.76299	7.54073	7.86452	2.38213e-05	0.000790802	1.38491
VIT_204s0008g05130	1.18243	0.775703	0.989454	2.64061	2.6963	2.38238	0.000569706	0.00401807	1.38884
VIT_219s0014g04060	1.14405	0.881704	0.617638	2.48398	2.04086	2.40102	0.00229358	0.00934832	1.3895
VIT_205s0062g00980	61.0472	55.9264	61.2183	164.003	147.636	155.997	0.000832342	0.00498542	1.39195
VIT_208s0007g01560	18.2836	16.4566	16.7465	46.693	45.5267	43.1713	0.000131787	0.00180553	1.39485
VIT_219s0014g02590	10.4575	10.9219	11.508	26.1426	30.7727	29.5776	0.00438652	0.0142319	1.39504
VIT_218s0001g07340	149.716	153.783	149.641	401.234	404.122	391.315	5.26533e-05	0.00113849	1.401
VIT_202s0025g01360	2.53535	2.01923	2.94332	6.22756	7.04226	6.55395	0.000353116	0.00306801	1.40264
VIT_208s0040g02110	3.11321	3.10863	3.92866	1.58623	1.53505	1.74893	0.0187032	0.0397381	-1.05945
VIT_204s0008g03960	0.794746	0.610322	0.721754	2.04087	1.83093	1.75811	0.000761927	0.00474705	1.40429
VIT_213s0067g02280	1.09542	1.50423	1.36022	3.49274	3.87585	3.15648	0.00215092	0.00902136	1.41024
VIT_214s0066g01590	1.19056	1.07338	1.19887	2.99776	3.10981	3.10204	4.37397e-06	0.000377448	1.41112
VIT_217s0000g05550	22.9332	23.1248	23.244	60.742	61.2814	62.7952	0.000192688	0.00220506	1.41514
VIT_201s0011g04280	0.475525	0.51924	0.330386	1.05812	1.13664	1.34423	0.00328634	0.0117884	1.41698
VIT_212s0028g03240	13.6311	13.8906	13.8225	37.2367	36.4538	36.7252	1.95621e-05	0.000725813	1.41718
VIT_201s0011g00660	2.58444	3.2562	2.7891	1.51312	1.27263	1.34434	0.0101369	0.0255702	-1.06309
VIT_200s0258g00130	1.13245	0.45733	0.878321	2.10478	1.97888	2.50852	0.00631342	0.0183097	1.41724
VIT_200s0389g00040	0.541153	0.339724	0.458277	1.13726	1.17794	1.26566	0.000932358	0.00532844	1.41878
VIT_210s0003g00340	1.87876	1.15856	2.09612	3.77991	4.9679	4.98829	0.00583011	0.0173079	1.41992
VIT_213s0123g00040	1.59066	2.32099	1.6369	5.50844	4.27733	5.06139	0.00339312	0.0120444	1.41996
VIT_216s0100g00780	81.3069	82.2827	79.7566	217.021	217.877	216.747	1.00218e-06	0.000201185	1.42107
VIT_215s0046g02000	14.9773	15.7835	15.8995	41.1832	41.9649	42.037	3.36156e-07	0.000140634	1.42379
VIT_208s0007g02550	5.00618	3.88635	6.12173	13.5948	13.0676	13.6273	0.00351688	0.0122772	1.42406
VIT_200s0301g00090	0.910518	1.0029	0.890944	2.70035	2.25015	2.58113	0.00486989	0.0152627	1.42519
VIT_213s0019g03180	0.978355	0.638431	0.609369	2.11064	2.16133	1.72118	0.00256873	0.010039	1.42864
VIT_217s0000g03960	2.10755	2.61943	1.96918	5.73026	6.50988	5.81975	0.000358285	0.00309373	1.43134
VIT_205s0062g01190	35.4491	35.1258	35.2749	92.1843	97.558	96.0453	0.000684854	0.00447442	1.43292
VIT_215s0048g01000	5.17357	5.22907	5.05168	13.8878	14.4552	13.3954	0.000918136	0.00527562	1.43335
VIT_202s0012g00660	2.32086	2.58179	2.50647	1.62381	0.889998	1.01946	0.0202525	0.0420304	-1.06823
VIT_216s0050g01830	1.36745	0.889718	1.34211	3.01177	3.25082	3.471	0.000629475	0.00425686	1.43519
VIT_206s0004g03930	0.568768	0.570539	0.544651	1.6099	1.40103	1.55258	0.00367385	0.012612	1.43813
VIT_211s0016g03080	9.42586	9.41176	9.83411	25.1974	26.38	26.1415	9.88766e-05	0.00155123	1.43863
VIT_217s0000g00330	3.40087	2.69925	3.06534	1.57046	1.35155	1.44234	0.0101857	0.0256504	-1.07039
VIT_200s1349g00010	1.3282	0.899875	0.879754	2.65795	2.5535	3.21699	0.00315954	0.0114663	1.43927
VIT_211s0016g04720	2.45839	3.24138	3.10229	7.50232	8.24319	8.144	0.000115514	0.00168757	1.44043
VIT_212s0142g00050	1.86353	1.69795	1.63223	4.48559	4.82348	4.81689	9.08467e-05	0.00150324	1.44346
VIT_210s0071g00500	0.954647	1.12433	1.06036	2.83265	2.78897	2.91889	1.50694e-05	0.000653911	1.44378
VIT_217s0000g00290	7.51294	7.87266	7.80781	21.6689	21.029	20.6063	0.000133416	0.00181666	1.44857
VIT_217s0000g00200	8.21434	7.77306	7.75886	21.6609	22.3962	20.9905	0.000230162	0.00243182	1.45378
VIT_212s0059g01900	0.716474	0.559269	0.660882	1.81179	1.91513	1.58112	0.0024916	0.00987065	1.45449
VIT_204s0008g05010	2.53331	2.55627	2.14759	6.98614	6.39962	6.48835	9.33905e-05	0.00151605	1.45735
VIT_207s0031g00350	179.616	183.722	185.321	496.947	509.72	504.684	9.05478e-06	0.000518569	1.46186
VIT_219s0015g01410	15.0047	12.1771	11.1727	7.36063	5.11645	5.78034	0.0126963	0.0299668	-1.0709
VIT_219s0085g00740	1.113	0.858746	0.730113	2.57074	2.40059	2.48233	0.00156973	0.00741915	1.46389
VIT_214s0068g01200	2.22455	2.18112	1.97614	5.4448	6.03378	6.12716	0.00127623	0.00651125	1.46397
VIT_210s0071g00440	2.27278	2.87046	2.60608	7.54145	6.67869	7.17092	0.000243142	0.00248898	1.46483
VIT_211s0052g00870	11.7724	9.62384	10.8427	28.004	30.5375	30.4962	9.59623e-05	0.00153146	1.4656
VIT_216s0098g00950	1.92822	1.61779	2.19825	0.837184	0.899894	0.981644	0.0213102	0.0436622	-1.07911
VIT_207s0130g00030	32.5814	33.3018	31.6495	94.4279	85.0332	90.0075	0.00171724	0.00781128	1.46616
VIT_207s0005g03260	0.347316	0.412141	0.398685	0.93258	1.1778	1.09275	0.00741276	0.0205687	1.46743
VIT_204s0044g00310	3.02244	3.26455	3.20258	8.58306	8.48373	9.24968	0.000839021	0.00500404	1.47152
VIT_200s0233g00010	34.1078	45.8486	35.0821	109.265	103.186	107.249	0.000647607	0.00433078	1.4746
VIT_208s0040g01890	14.6589	14.9472	15.9858	42.8641	42.3858	41.5167	1.13368e-06	0.00021218	1.47532
VIT_200s0324g00050	14.6268	12.6491	13.6424	38.5724	38.1126	37.5364	3.78184e-05	0.000941559	1.48101
VIT_204s0044g00730	5.27243	4.52018	5.3233	14.1444	14.5068	13.5768	1.78494e-05	0.000703259	1.48211
VIT_215s0048g01210	1.98332	1.69398	2.31095	5.61718	5.66938	5.45832	0.000915227	0.00526684	1.48347
VIT_207s0005g03530	0.652257	1.23806	0.858192	2.94361	2.4948	2.26086	0.00359651	0.0124526	1.48597
VIT_207s0031g01130	1.46261	1.56214	1.56928	4.11661	4.74722	4.00577	0.00603132	0.0177321	1.48607
VIT_219s0085g01140	0.408989	0.48243	0.475646	1.22848	1.35041	1.25407	0.000157418	0.0019861	1.48717
VIT_218s0001g01850	3.66078	3.37149	3.15382	9.70768	9.44709	9.48423	3.21672e-05	0.000881167	1.49135
VIT_208s0007g06060	246.113	244.261	240.549	677.379	697.478	683.245	6.72569e-05	0.0012801	1.49352
VIT_217s0000g06350	1.21737	1.2777	1.60749	3.9298	4.18799	3.46271	0.00155721	0.0073859	1.49703
VIT_209s0070g00540	11.8063	14.8765	14.9038	6.01579	6.28579	7.24943	0.011402	0.0277675	-1.08886
VIT_211s0065g00240	0.241497	0.487803	0.239059	0.962179	0.822296	0.95234	0.00745371	0.0206613	1.4986
VIT_202s0025g04360	3.55457	2.99921	2.72162	8.6551	8.54029	9.04508	0.000141703	0.00187668	1.50028
VIT_219s0015g00050	3.07987	3.45194	3.54538	9.71103	9.28191	9.7359	7.09352e-06	0.000476308	1.51138
VIT_200s0409g00040	0.91492	0.845689	0.983034	2.41253	2.49222	2.92178	0.00601992	0.0177088	1.51218
VIT_205s0077g01440	1.78428	2.35015	2.59437	6.23608	6.46446	6.57802	0.00096152	0.00544231	1.51853
VIT_219s0090g00530	0.731921	1.14014	1.07858	2.7628	2.99118	2.70449	0.000550089	0.00393649	1.51927
VIT_209s0002g05810	1.84068	2.06406	1.88141	5.25533	5.44137	5.91641	0.0011926	0.00624835	1.5216
VIT_206s0004g02290	0.500423	0.306742	0.300654	1.19235	0.889158	1.10002	0.00453536	0.0145613	1.52174
VIT_214s0066g01790	27.96	32.7759	28.2936	84.9146	88.6243	83.1336	1.56004e-05	0.000665425	1.52757
VIT_200s0407g00020	16.1689	12.8957	12.4848	41.1435	39.5401	39.2571	0.000299916	0.00276983	1.52941
VIT_216s0050g00750	6.02173	6.17448	6.75988	17.8493	17.884	18.9876	5.52137e-05	0.00115712	1.52942
VIT_210s0597g00050	2.19064	1.75358	2.58296	0.788405	0.978108	1.28176	0.0213871	0.0437633	-1.09839
VIT_211s0103g00190	79.8895	85.4561	77.9761	239.168	226.634	237.027	3.19126e-05	0.000876953	1.53031
VIT_204s0008g04670	4.22996	3.84882	3.12923	1.34721	1.96874	1.91744	0.010293	0.0258456	-1.09867
VIT_210s0003g01130	4.87644	5.49665	6.23637	2.52633	2.60024	2.60734	0.0168603	0.0367645	-1.10271
VIT_212s0057g01160	0.230819	0.384196	0.381664	0.974076	1.03702	0.878274	0.000807648	0.00489906	1.53527
VIT_203s0038g03550	0.516047	0.296301	0.591383	1.4179	1.22239	1.42965	0.00176767	0.00795638	1.53554
VIT_208s0040g01830	9.18169	7.27621	9.4972	3.71702	3.93201	4.42692	0.0153693	0.0343259	-1.10386
VIT_200s2390g00010	0.26647	0.36637	0.231321	0.943937	0.778726	0.784411	0.0017406	0.00788103	1.5363
VIT_203s0038g03530	36.9956	35.9363	35.0975	106.261	103.929	103.215	3.59056e-06	0.000345482	1.5366
VIT_211s0016g04160	110.827	109.058	111.099	318.955	324.459	317.376	2.94675e-05	0.00084128	1.53746
VIT_204s0008g03240	3.13841	3.96697	3.85414	1.56113	1.75277	1.77637	0.0127104	0.0299963	-1.10632
VIT_219s0014g02960	6.44182	8.21599	6.58411	3.12487	3.41163	3.30073	0.0198687	0.0414343	-1.11057
VIT_213s0067g02880	1.12597	0.877559	0.860866	0.470532	0.392283	0.462982	0.0200673	0.0417435	-1.1112
VIT_208s0040g01820	79.0054	83.1949	72.1082	225.685	223.661	231.917	6.28153e-06	0.000446679	1.5398
VIT_208s0007g00150	3.08884	3.70515	3.20325	9.11254	9.26848	10.7088	0.00277939	0.0105758	1.54088
VIT_208s0007g02470	28.0485	25.1229	26.0944	76.1818	75.1765	79.5734	2.32681e-05	0.000782377	1.54269
VIT_209s0002g05530	2.56613	2.53378	2.21892	6.93867	7.48723	6.96648	9.34988e-05	0.00151605	1.54737
VIT_205s0049g00720	25.0016	22.9376	26.0698	72.353	68.7824	75.2294	0.000221194	0.00238605	1.54769
VIT_210s0003g05420	4.55304	5.11147	4.6895	13.0551	13.9144	15.1265	0.00242439	0.00967879	1.55221
VIT_203s0063g02470	2.48014	2.86087	1.96283	0.804484	0.958815	1.61727	0.0222436	0.0450375	-1.11132
VIT_214s0083g01210	2.40727	2.23905	2.10804	6.64862	6.70673	6.49701	5.58256e-06	0.000415879	1.55538
VIT_205s0020g00420	9.5862	10.5474	10.1742	30.9533	29.4151	28.713	0.00022816	0.0024187	1.55543
VIT_210s0003g04250	34.4989	45.7857	36.0321	20.826	14.3096	18.6974	0.0130435	0.0305442	-1.11149
VIT_201s0146g00480	11.1312	10.9044	11.5577	32.5894	34.4558	31.9397	0.0006451	0.00432281	1.55903
VIT_212s0134g00580	0.898206	0.8693	1.19488	2.90979	2.89465	2.92518	0.00275274	0.0105135	1.55906
VIT_204s0023g02570	8.47324	7.91317	8.21095	24.7484	23.2273	24.804	0.000400129	0.00330396	1.56502
VIT_213s0156g00550	1.95559	1.61823	2.09437	5.38171	5.8692	5.53268	5.19698e-05	0.00113425	1.56604
VIT_218s0164g00110	7.50641	12.9228	8.19588	27.2146	28.4711	29.1267	0.00445699	0.0143774	1.56698
VIT_213s0047g01030	1.42248	1.35356	0.975254	0.433065	0.640072	0.662074	0.0230521	0.0462132	-1.11214
VIT_209s0002g04670	0.842293	0.704864	0.642118	2.18532	2.41977	1.88325	0.00580982	0.017267	1.56727
VIT_204s0044g01000	11.4438	11.5911	11.763	34.2902	35.4995	33.4215	0.000541153	0.00390595	1.56852
VIT_218s0001g06090	5.76315	5.03922	4.74809	15.7862	15.3391	15.0468	2.47497e-05	0.000805779	1.57005
VIT_200s2349g00010	22.2373	17.5622	18.6541	58.2912	58.1642	57.1937	0.000768855	0.0047653	1.57081
VIT_204s0069g00740	1.143	1.46009	1.32751	4.38989	3.54695	3.74226	0.00489835	0.0153318	1.57103
VIT_216s0013g01990	1.8265	1.6053	1.31229	4.75108	4.50799	4.84549	0.000157675	0.00198745	1.5719
VIT_205s0020g03140	51.3334	48.6183	48.8831	146.752	147.85	148.071	3.605e-06	0.000345482	1.57253
VIT_207s0095g00660	0.372383	0.279759	0.324569	1.10675	0.824585	0.977114	0.00982836	0.0249882	1.57395
VIT_201s0011g05120	409.643	419.081	317.489	175.177	178.386	174.725	0.02375	0.0472943	-1.11748
VIT_207s0005g01700	7.64202	5.51716	5.86434	2.13922	3.125	3.48664	0.0172098	0.0373346	-1.12026
VIT_204s0008g00330	1.98275	2.61417	2.43324	1.04974	1.04291	1.12672	0.019437	0.0408106	-1.12671
VIT_212s0028g00960	0.862784	0.751192	0.727103	2.43991	2.19975	2.33776	0.000181007	0.00213739	1.5754
VIT_208s0007g00030	20.0394	18.6277	18.7287	56.2045	57.7709	57.5289	5.95117e-07	0.00016866	1.57922
VIT_207s0104g01020	6.10664	4.49675	4.98424	2.15683	3.19651	1.73779	0.0119678	0.0287744	-1.13628
VIT_216s0022g02170	0.758863	0.636275	0.719933	1.92403	2.14615	2.26093	0.00208231	0.00883648	1.58162
VIT_205s0049g00150	1.26436	1.42566	1.32698	4.0487	3.76757	4.22881	0.00096586	0.00545452	1.58418
VIT_204s0008g07220	2.8521	3.69446	2.88209	1.50433	1.66205	1.11359	0.0103939	0.0260168	-1.1394
VIT_218s0001g03710	1.23478	1.32025	1.18015	3.57521	4.04053	3.58512	0.00226803	0.00928588	1.58428
VIT_207s0005g06300	2.24508	2.47934	2.75349	7.37165	7.3817	7.68174	2.68555e-05	0.000818458	1.58501
VIT_211s0052g00260	1.57518	1.81414	1.78768	1.02934	0.509994	0.808455	0.0117695	0.0284157	-1.14071
VIT_216s0022g02200	1.64138	2.06969	2.06126	5.52545	5.55724	6.27059	0.000583096	0.00407484	1.58793
VIT_206s0004g01020	106.096	105.923	110.52	315.696	324.773	330.56	0.000100823	0.00156449	1.59004
VIT_217s0000g00430	2.83258	2.89741	2.57785	8.63619	8.31718	8.13608	2.01499e-05	0.000736586	1.5945
VIT_212s0035g02060	1.55441	1.74001	1.67818	0.717234	0.527141	1.00828	0.0136378	0.0316292	-1.14227
VIT_219s0090g01530	9.93933	10.2214	11.8386	32.8391	30.7572	33.1632	3.56695e-05	0.000921646	1.59635
VIT_207s0031g01040	1.00046	0.789753	0.809321	2.84259	2.38189	2.63773	0.00141963	0.0069491	1.59657
VIT_200s2175g00005	0.502079	0.841623	0.332313	1.80194	1.79732	1.47749	0.0048534	0.0152386	1.5987
VIT_214s0060g01190	16.4868	20.3338	18.3903	54.4123	55.2195	58.0205	1.77654e-05	0.000702913	1.60244
VIT_218s0001g05060	9.30927	9.85951	9.34629	28.4982	28.5583	29.6567	3.41138e-05	0.000894934	1.60452
VIT_204s0008g05410	1.96772	1.45647	2.02664	6.32716	5.58557	4.70196	0.00838785	0.0223771	1.60786
VIT_206s0004g06770	0.497467	0.402514	0.581244	1.67275	1.54503	1.30151	0.00424445	0.0139154	1.60911
VIT_209s0054g00380	11.8595	10.6843	13.061	36.164	36.8868	35.6867	7.48093e-05	0.00134301	1.6107
VIT_219s0014g03925	1.90362	1.37079	1.72176	5.03861	5.59089	4.64775	0.00127292	0.00649784	1.61243
VIT_206s0004g05770	34.5721	34.8905	31.0028	105.056	101.903	100.589	2.99523e-06	0.000324557	1.61411
VIT_200s0233g00051	4.00512	5.10197	5.73169	2.01178	1.71938	2.94888	0.0147121	0.0333302	-1.15141
VIT_205s0049g00300	1.58788	2.06126	1.93756	5.84415	5.11165	6.14897	0.00197753	0.00856735	1.61428
VIT_212s0059g02146	2.43272	1.89338	0.978582	5.57333	6.03003	4.64444	0.00346328	0.0121913	1.61485
VIT_210s0042g00890	1.98898	1.88499	2.28636	5.87282	7.23224	5.7918	0.00852173	0.0225724	1.61702
VIT_207s0005g04140	0.204323	0.571304	0.28421	1.22379	1.07165	0.956955	0.00792396	0.0215084	1.61738
VIT_204s0069g00620	1.07415	1.03838	1.12254	3.12743	3.71452	3.10929	0.00711199	0.0199791	1.62099
VIT_216s0148g00060	0.592091	0.88201	1.0437	2.6249	2.4791	2.6518	0.0021169	0.00892776	1.623
VIT_200s0324g00070	7.61477	7.11318	6.65602	21.9897	22.0376	21.8463	0.000206672	0.00230089	1.62316
VIT_217s0000g06780	0.888736	0.681087	0.733247	2.53711	2.21644	2.35252	0.000314786	0.002855	1.62537
VIT_200s1241g00010	2.00426	2.67107	2.42179	1.2074	1.08199	0.898886	0.0107231	0.0265482	-1.15438
VIT_207s0031g00500	9.32955	9.32296	9.25199	28.3477	29.1625	28.8244	0.000126161	0.00176265	1.62943
VIT_219s0014g03300	0.394288	0.478624	0.420096	1.25182	1.45129	1.30171	0.00143142	0.00698269	1.63078
VIT_212s0034g00990	0.444121	0.296411	0.69762	1.78769	1.2272	1.45273	0.00938954	0.0241984	1.63509
VIT_203s0038g02030	1.47957	1.52577	1.65847	5.26856	4.79426	4.46391	0.00350249	0.0122449	1.63907
VIT_213s0064g01010	6.041	5.06999	6.80635	2.8812	2.56105	2.59025	0.0190979	0.0402939	-1.15741
VIT_200s0409g00010	1.43512	1.70899	1.88653	5.13691	5.39235	5.14606	7.82028e-05	0.0013778	1.63962
VIT_200s0250g00090	0.219942	0.314079	0.30055	0.94881	0.724912	0.9346	0.00733673	0.020424	1.64366
VIT_218s0001g02100	1.38159	1.43553	1.01014	3.63005	4.21402	4.1225	0.00043493	0.00342532	1.64455
VIT_208s0007g00240	3.91928	3.84496	3.89302	12.153	11.6301	12.7076	0.00134536	0.00674458	1.64627
VIT_201s0011g04010	1.93123	2.27892	1.70518	0.892611	0.929759	0.815363	0.0192064	0.0404645	-1.16507
VIT_212s0034g01870	455.743	459.871	461.843	1302.71	1505.7	1505.06	0.00470749	0.0149453	1.64684
VIT_219s0014g00700	26.77	18.1121	12.7934	58.9869	58.4025	63.3932	0.00456801	0.0146276	1.64822
VIT_200s0335g00020	0.281611	0.467864	0.231731	1.10059	0.870344	1.1145	0.00288458	0.0108206	1.65254
VIT_208s0040g03400	1.33907	1.40845	1.08522	3.80681	4.124	4.14841	5.35737e-05	0.00115174	1.656
VIT_218s0001g06020	4.40798	4.78345	3.51046	12.0952	13.7097	14.2838	0.000896181	0.0051941	1.65813
VIT_212s0057g00380	0.878053	0.914877	1.02256	0.232923	0.551548	0.466657	0.0183656	0.0392131	-1.16996
VIT_217s0000g02150	1.67136	2.39541	1.49013	4.94481	6.23337	6.36536	0.00343567	0.0121404	1.65853
VIT_205s0051g00120	1.56653	1.52887	1.05657	4.73164	4.00003	4.37879	0.00050312	0.00372837	1.65878
VIT_202s0033g00770	4.70317	5.53365	5.06141	14.0251	16.8721	17.4432	0.00679391	0.019347	1.65985
VIT_216s0013g01500	1.61878	1.76026	1.67486	4.74836	5.68047	5.54472	0.00555241	0.0167257	1.66016
VIT_218s0001g13510	1.25834	1.46785	1.20434	4.38342	3.9809	4.06038	0.00012528	0.00175163	1.66034
VIT_203s0088g00910	3.82534	3.72067	3.75664	12.0324	12.584	11.118	0.00263081	0.0102036	1.66063
VIT_214s0068g00110	4.00073	4.02511	3.89903	13.0093	12.4631	12.2608	0.000487847	0.00366433	1.66184
VIT_211s0016g00300	1.52148	1.48565	1.65196	5.46661	5.03026	4.32721	0.00829596	0.0222052	1.66976
VIT_202s0012g02510	1.93032	2.25147	1.72311	5.77159	6.61467	6.43113	0.000446892	0.00348148	1.67203
VIT_207s0005g01310	3.24702	2.47691	2.28207	1.30963	0.928388	1.30809	0.0234578	0.0468492	-1.17478
VIT_206s0061g00730	1.20412	1.98329	2.35906	5.34673	6.34621	6.0025	0.000924316	0.00529647	1.67368
VIT_211s0016g00930	3.07564	2.52894	3.18267	8.51069	9.8845	9.73581	0.00120243	0.00628246	1.67864
VIT_218s0122g00610	32.4809	31.285	31.0316	101.435	101.284	100.857	3.94139e-06	0.000354558	1.67913
VIT_218s0001g06430	0.471748	0.591193	0.452224	1.47809	1.79879	1.59518	0.00220286	0.00912697	1.68486
VIT_200s0220g00140	2.33375	2.83837	3.34938	1.23402	1.00464	1.50153	0.0176728	0.0380935	-1.18793
VIT_204s0044g01100	9.60506	10.6156	9.32213	32.6511	32.4962	30.0662	0.000237957	0.00246996	1.68835
VIT_214s0006g02330	0.33656	0.805429	0.560686	1.4342	1.97727	2.10494	0.00982266	0.0249871	1.69575
VIT_211s0016g01530	7.47776	8.59864	7.84284	25.9328	25.2722	26.509	3.44326e-06	0.000340241	1.69999
VIT_208s0007g02800	3.35067	3.84727	3.02877	11.7717	11.0023	10.4919	0.00019139	0.00219615	1.70167
VIT_206s0004g06830	95.6055	97.8121	98.841	317.663	319.987	319.283	2.18018e-08	4.6198e-05	1.71117
VIT_214s0006g02390	0.604836	0.154919	0.604258	1.342	1.33549	1.79238	0.00826593	0.0221653	1.71216
VIT_210s0003g01600	236.009	230.519	239.716	772.774	774.746	770.487	8.14311e-07	0.000190593	1.71465
VIT_204s0008g00740	1.11715	1.02244	1.14641	3.36886	3.4339	4.01038	0.00528048	0.0161668	1.71829
VIT_214s0083g00980	4.03884	4.64146	4.37864	14.0777	14.8981	14.1796	1.81923e-05	0.000704764	1.72448
VIT_202s0154g00320	644.485	601.389	625.894	2015.65	2089.88	2099.22	2.87494e-05	0.000835287	1.72897
VIT_218s0001g00840	9.02631	8.65888	9.00205	29.2872	29.4644	29.834	1.68527e-07	0.000112291	1.73091
VIT_204s0008g00150	0.566291	0.717395	0.801905	2.14419	2.50436	2.29484	0.000468959	0.00358745	1.73504
VIT_205s0020g02280	9.0575	9.27575	8.57932	30.705	29.1199	29.7848	5.91309e-05	0.00119458	1.73536
VIT_206s0061g00820	0.503086	0.775097	0.993513	2.29911	2.72233	2.56119	0.00077626	0.00479251	1.7388
VIT_208s0056g01160	1.23915	1.06781	0.996271	3.57902	3.4059	4.04595	0.00227115	0.00929267	1.73951
VIT_204s0069g01010	37.4553	39.8129	40.6238	130.303	128.683	136.08	9.39096e-05	0.00151775	1.74463
VIT_200s0454g00010	7.4445	7.71613	8.10325	26.3616	26.2896	25.3166	1.29809e-05	0.000617355	1.74477
VIT_210s0003g01990	0.505615	0.536812	0.746002	2.11517	2.22555	1.65579	0.00709803	0.0199508	1.74526
VIT_209s0002g01320	234.205	247.44	233.911	797.758	800.16	805.458	1.71757e-06	0.000248149	1.74793
VIT_216s0013g00810	1.84837	1.74361	1.83034	0.798474	1.07458	0.470856	0.0245245	0.0484017	-1.20989
VIT_216s0022g02080	1.56698	1.34521	1.77643	5.94057	4.94504	4.86649	0.00433261	0.0141076	1.74824
VIT_200s0270g00120	7.35438	8.00828	5.94873	24.3606	24.7622	22.5336	5.80752e-05	0.00118328	1.74946
VIT_206s0004g00300	7.1873	8.1643	7.15098	25.8685	24.6786	25.1323	3.27171e-06	0.000331887	1.7498
VIT_200s0199g00100	1.27755	1.55382	1.70113	5.57694	4.4673	5.23124	0.00383028	0.0129862	1.75277
VIT_218s0122g00350	1.18553	1.44741	0.992767	0.381921	0.658841	0.521917	0.0171238	0.0372061	-1.21408
VIT_206s0080g01076	4.09636	4.59065	3.61916	14.1355	14.1267	13.4123	1.47839e-05	0.000650952	1.75976
VIT_203s0063g02090	0.294665	0.372285	0.806028	1.82055	1.64782	1.52438	0.00689052	0.0195295	1.76089
VIT_218s0001g08550	17.0709	16.9597	16.3054	55.9422	57.8174	57.6907	3.30692e-05	0.00088951	1.76812
VIT_205s0094g01260	1.47359	1.14702	1.73176	4.50348	5.14814	5.27242	0.000481065	0.00363729	1.77769
VIT_207s0005g06500	1.93694	1.81216	1.78879	6.2783	6.21727	6.49534	1.65637e-05	0.000682582	1.77785
VIT_204s0008g01860	0.309193	0.206965	0.308291	1.01615	0.967076	0.845672	0.000791959	0.00484814	1.77837
VIT_206s0009g02560	0.219393	0.253332	0.34388	0.875792	0.86979	1.06001	0.00198231	0.00857833	1.78022
VIT_216s0100g00850	1.75809	1.54141	1.51819	5.75624	5.18698	5.60932	0.000391823	0.00326228	1.78058
VIT_218s0001g00400	9.01588	10.2451	9.9716	33.4797	33.361	33.8559	3.51878e-05	0.000913015	1.78436
VIT_206s0004g07250	2.38754	1.93134	1.89188	7.53702	7.22757	6.63247	0.000298811	0.0027623	1.78452
VIT_208s0058g00990	12.7213	12.8818	14.5543	46.3827	47.8965	44.7818	2.55499e-05	0.000807835	1.79197
VIT_219s0014g04600	2.33132	2.32243	2.71667	9.09832	7.76651	8.71253	0.00201711	0.00866129	1.79501
VIT_206s0004g01420	15.8656	15.8613	16.0657	53.2616	54.7611	57.8472	0.00114564	0.00609307	1.79519
VIT_217s0000g01160	11.6684	12.9063	11.9551	42.2509	42.5265	42.2763	7.21489e-05	0.0013255	1.79828
VIT_209s0002g05240	1.27661	1.1836	1.33797	4.1619	4.60555	4.47778	0.000650964	0.00434378	1.80201
VIT_218s0122g00520	1.55065	1.3835	1.04142	4.45325	5.24941	4.19596	0.00310191	0.0113556	1.80563
VIT_206s0004g07030	0.880164	1.07521	0.661047	3.04327	2.83132	3.27819	0.000252842	0.00253787	1.8065
VIT_211s0052g01780	1.20266	0.956713	0.928183	3.25755	3.79046	3.77606	0.00106096	0.00579595	1.80961
VIT_216s0100g00620	0.736399	0.557554	0.340106	1.76989	1.97113	2.02973	0.0010401	0.00571308	1.82011
VIT_208s0040g01770	1.63451	1.93852	2.04678	7.08101	6.60978	6.31125	0.000265044	0.00260683	1.8315
VIT_213s0019g00440	0.980153	1.1843	1.4073	3.80026	4.69005	4.23866	0.00209479	0.00886196	1.83332
VIT_218s0001g08040	5.7472	5.12041	6.11745	19.4126	20.3151	21.3015	0.000145155	0.00189997	1.84521
VIT_211s0016g00870	0.451204	0.647309	0.481551	1.91465	2.05448	1.71268	0.000808792	0.00490133	1.84617
VIT_201s0127g00740	0.385437	0.366294	0.559554	1.7412	1.66258	1.34082	0.00384395	0.0130256	1.85507
VIT_200s0226g00045	0.533229	0.499748	0.523308	1.88073	1.75129	2.02053	0.00284029	0.0107219	1.86059
VIT_214s0060g01820	5.78265	5.66694	7.65978	1.65151	3.29385	3.22766	0.0131591	0.0307245	-1.22531
VIT_201s0011g01280	1.06962	0.696187	0.632737	2.95125	3.34705	2.43299	0.00582565	0.0173001	1.86391
VIT_202s0025g00540	0.224428	0.182395	0.268376	0.810106	0.934235	0.716338	0.005285	0.0161689	1.86521
VIT_214s0006g03260	4.24361	3.61552	3.33361	1.62311	1.54895	1.59707	0.0149405	0.0336479	-1.23071
VIT_209s0002g07860	8.95544	9.22363	9.45257	33.4318	32.8466	34.5593	0.000165407	0.00203222	1.86763
VIT_205s0049g00950	3.06642	3.27179	2.48715	1.33223	1.24422	1.18081	0.016178	0.0356363	-1.23191
VIT_216s0100g01010	7.57348	6.6721	7.42407	27.2708	25.2833	26.6904	0.000125104	0.00175163	1.87062
VIT_216s0100g00400	4.72884	4.55244	4.74449	1.82654	1.54669	2.59187	0.0109331	0.0269109	-1.23342
VIT_211s0016g05090	0.210838	0.423228	0.324911	1.23658	1.10226	1.17218	0.000747758	0.0046925	1.87199
VIT_211s0016g01050	1.49497	1.4938	1.60025	5.91083	5.97708	4.91409	0.00660517	0.0189329	1.87231
VIT_205s0077g00030	11.9502	12.5068	11.0016	43.3579	43.1569	43.3972	0.00013277	0.00181325	1.87332
VIT_212s0055g01020	9.3798	8.98647	9.43587	35.0299	33.8886	32.9729	0.00031102	0.00283531	1.87375
VIT_218s0164g00170	47.9986	52.1038	49.9392	193.428	182.029	175.218	0.00100435	0.00558261	1.87584
VIT_209s0002g00700	39.6203	42.7717	42.6152	155.349	156.095	149.784	1.80433e-05	0.000703689	1.88347
VIT_208s0007g02850	1.05904	1.08584	1.43481	4.29927	4.09891	4.82022	0.000759515	0.00473821	1.88455
VIT_201s0026g00220	56.6825	56.1972	56.9581	212.722	205.947	209.971	0.000138768	0.00185065	1.88807
VIT_200s0199g00090	1.17501	1.77688	0.999137	4.69042	4.48581	5.4663	0.000926776	0.00530767	1.88979
VIT_216s0100g00930	5.79635	5.18582	5.68421	21.7847	21.053	18.9256	0.00224393	0.00920896	1.88979
VIT_205s0020g03270	0.752401	0.903094	1.12787	3.71862	3.38072	3.22774	0.000247211	0.00251005	1.89142
VIT_210s0042g01380	3.14747	3.18762	3.0711	11.898	11.5323	11.5147	8.19835e-05	0.00141622	1.89337
VIT_203s0180g00040	4.23581	3.69884	3.84963	14.3272	15.8334	13.639	0.00234281	0.00947808	1.89403
VIT_219s0015g00100	0.452707	0.554279	0.623651	1.91642	1.86893	2.27987	0.00340184	0.0120587	1.89493
VIT_201s0011g00760	1.04603	1.35708	0.924194	4.55903	4.03094	3.81049	0.000949055	0.00538674	1.89787
VIT_208s0007g04950	0.666483	0.436582	0.532782	2.03386	1.90909	2.16807	0.0001289	0.00178163	1.90118
VIT_218s0001g06060	60.798	59.3575	61.6894	215.137	232.724	232.434	0.00107015	0.00581947	1.90345
VIT_203s0063g01820	0.91393	0.563614	0.951155	2.66737	2.95126	3.48672	0.00380003	0.0129227	1.9064
VIT_217s0000g00710	0.311848	0.55535	0.482444	1.63767	1.82524	1.59785	0.000252504	0.00253581	1.90654
VIT_206s0004g01510	2.07428	1.76405	1.94624	7.6253	7.10838	6.96541	0.000261345	0.00258781	1.9073
VIT_215s0048g01010	0.0727347	0.14484	0.144519	0.35632	0.501051	0.50568	0.00965304	0.0246767	1.91153
VIT_200s0179g00170	4.65792	4.26967	4.62135	17.0104	16.8016	17.4004	1.7385e-06	0.000249131	1.91829
VIT_204s0008g02460	148.417	148.227	149.327	563.36	557.136	565.682	2.83566e-05	0.000832448	1.91873
VIT_210s0116g01020	0.472419	0.599349	0.588357	1.98799	1.97368	2.33382	0.00275658	0.0105162	1.92283
VIT_214s0068g00820	12.5076	15.2485	17.1313	5.92526	7.0161	6.0631	0.0182773	0.0390814	-1.23996
VIT_218s0117g00040	108.916	85.5447	119.024	41.0328	23.2459	68.046	0.0237104	0.047245	-1.24431
VIT_213s0019g03780	1.56857	1.68913	1.35764	0.296639	0.766803	0.880092	0.0207817	0.0428586	-1.24763
VIT_218s0001g08270	4.98395	4.50015	4.68068	17.3173	18.112	18.4268	9.76624e-05	0.00154469	1.92678
VIT_216s0100g00950	11.1016	11.9347	10.8184	42.8168	41.3017	44.7512	0.000334011	0.00296827	1.92848
VIT_216s0100g00860	10.7584	11.5038	11.4079	42.3621	43.4454	42.829	3.80431e-07	0.000145104	1.93375
VIT_208s0007g04780	16.6006	18.5034	16.9938	63.3892	66.5989	69.2353	0.000397624	0.00329233	1.93509
VIT_216s0100g00810	7.51351	8.81987	7.94815	30.1294	31.0943	31.7452	4.32571e-06	0.000377185	1.93688
VIT_202s0025g02650	1.02819	1.13704	0.649728	3.75393	3.52611	3.5807	0.000680187	0.00445462	1.94782
VIT_218s0001g15130	4.09248	4.89491	4.50761	18.334	15.9468	17.9738	0.00160431	0.00750951	1.95311
VIT_207s0104g00450	5.10366	4.08614	3.67491	1.81012	2.11141	1.45694	0.01557	0.0347008	-1.2581
VIT_216s0100g01040	2.26803	2.12039	1.81695	7.30098	7.9686	8.77623	0.00271002	0.0103906	1.95414
VIT_209s0002g00510	2.35808	2.10595	2.16671	8.07202	8.72384	8.9433	0.000803052	0.0048857	1.95667
VIT_216s0039g01870	1.64672	1.63956	2.07326	7.4349	6.54472	6.84292	0.000346462	0.00303163	1.95791
VIT_219s0138g00100	0.405101	0.358997	0.196088	1.23831	1.37112	1.12548	0.000667737	0.00441554	1.95935
VIT_218s0075g00620	0.60883	0.464228	0.460969	2.03534	1.8961	2.0579	2.9939e-05	0.000848451	1.96486
VIT_207s0129g00820	2.2174	2.79245	2.77014	10.7106	9.42673	10.2453	0.000420768	0.00336962	1.96537
VIT_210s0071g00375	0.191599	0.318654	0.254117	1.05522	0.999349	0.942425	0.000120556	0.00172469	1.97075
VIT_207s0005g00870	6.67546	5.72785	5.27357	22.7432	22.3486	24.5163	9.81307e-05	0.00154628	1.97737
VIT_211s0065g00130	11.6579	11.4363	12.5164	47.4329	45.8297	47.2044	2.66881e-06	0.000304772	1.97984
VIT_205s0049g01170	2.90696	1.80424	2.44152	8.69019	8.95307	10.6099	0.00180396	0.00805681	1.9818
VIT_200s1213g00010	1.02855	1.22399	1.33954	4.71652	4.79752	4.70324	0.000216449	0.00235746	1.98466
VIT_202s0012g02340	30.8491	32.9578	30.8357	122.917	124.561	127.582	9.95617e-06	0.000547026	1.98656
VIT_212s0059g00990	2.72903	2.38729	2.91663	11.6734	9.77021	10.3932	0.00296536	0.0110092	1.98665
VIT_209s0054g00880	1.35169	0.839008	1.19607	4.36093	5.08044	4.05517	0.00237492	0.00957348	1.99451
VIT_218s0001g13980	1.43716	1.1905	1.13939	5.6909	4.73148	4.62555	0.00524902	0.0160965	1.99797
VIT_203s0038g04480	0.239214	0.406804	0.348644	1.30245	1.35821	1.32738	0.00102657	0.00566323	2.00308
VIT_208s0007g07310	9.29996	11.5415	9.07202	4.57853	4.05934	3.83114	0.0128295	0.0301765	-1.26243
VIT_211s0052g01085	2.30878	1.16	2.69861	8.71499	7.46956	8.61617	0.000583659	0.00407727	2.0076
VIT_213s0067g03830	1.92476	1.99715	1.77493	7.35163	7.83386	7.77173	0.000109187	0.00164739	2.01066
VIT_204s0008g02960	0.741815	0.725268	0.657831	2.54303	3.12481	2.91354	0.00533199	0.0162698	2.01365
VIT_218s0117g00450	0.637532	0.641609	0.452584	2.33361	2.49238	2.17315	0.000218198	0.00236704	2.01478
VIT_203s0063g02250	262.575	267.28	268.873	1087.45	1088.49	1060.1	7.30862e-05	0.00133148	2.01845
VIT_203s0038g01330	0.884741	0.676117	0.555336	3.14402	2.64276	2.7988	0.000599477	0.00412879	2.02029
VIT_206s0004g01010	6.30343	6.36813	6.15056	28.0781	22.9831	25.4991	0.00571552	0.0170527	2.02415
VIT_207s0031g01380	10.8692	11.1426	11.0846	45.4139	44.0587	45.2459	9.40835e-05	0.00151828	2.02519
VIT_207s0031g02550	22.2521	22.1118	21.1875	89.4886	88.2005	89.5034	6.37107e-08	8.81143e-05	2.02718
VIT_218s0001g11680	0.475977	0.38626	0.430715	1.6914	1.90112	1.70763	0.000820675	0.00494346	2.03511
VIT_218s0075g00590	0.517852	0.449245	0.368017	1.9135	1.8922	1.68962	0.000271032	0.00263717	2.041
VIT_216s0100g00940	2.71458	2.82621	2.74564	11.9045	11.5012	10.7961	0.0012693	0.00648978	2.04521
VIT_218s0001g00340	2.66746	2.90038	3.06674	12.6528	11.1509	11.8449	0.00128984	0.00656137	2.04561
VIT_205s0094g01120	1.79094	1.70477	2.08534	7.55258	7.20736	8.33031	0.00133649	0.00671094	2.04862
VIT_216s0100g00920	2.56201	2.1398	2.51268	9.85313	10.3794	9.64007	4.1917e-05	0.00100175	2.04981
VIT_216s0013g02030	2.91366	4.15957	4.08195	1.56171	2.09616	0.979306	0.0150009	0.0337373	-1.26634
VIT_218s0001g13820	0.943234	0.765076	1.14965	3.44681	4.31023	4.09444	0.00275985	0.0105266	2.05189
VIT_211s0052g01110	0.692065	0.611589	0.501489	2.61149	2.18519	2.71287	0.00364117	0.0125473	2.05643
VIT_211s0052g01620	1.09727	0.724182	0.960566	4.31363	3.14993	4.13494	0.00984554	0.0250252	2.05962
VIT_207s0104g00180	12.5102	12.9057	11.5673	54.4089	52.6624	49.0112	0.000914137	0.00526215	2.07736
VIT_203s0063g01160	0.335678	0.682476	0.223573	1.69657	1.74609	1.81514	0.00754712	0.0208294	2.08185
VIT_215s0048g01470	1.32548	1.60801	1.62146	6.61996	6.47874	6.33571	3.29996e-06	0.000332981	2.09303
VIT_214s0066g01060	5.84133	5.48327	6.19704	25.3974	25.5096	23.9781	0.000114459	0.001683	2.09552
VIT_200s0204g00175	0.251694	0.50942	0.457916	1.97003	1.53477	1.72648	0.00182862	0.00813628	2.10116
VIT_216s0100g00990	5.15922	5.24623	5.4639	23.3904	22.6005	22.3354	0.000122742	0.00173745	2.10618
VIT_204s0023g00230	0.386174	0.0964098	0.672728	1.54346	1.75156	1.70332	0.00917816	0.0237744	2.11288
VIT_211s0016g02900	3.51723	3.60977	3.3516	15.603	15.3131	14.6558	0.000258385	0.00257454	2.12067
VIT_212s0034g01140	0.224517	0.300241	0.223606	1.04085	1.11408	1.11057	1.82187e-05	0.000704764	2.12505
VIT_219s0090g00840	7.14416	6.72878	6.2755	29.8614	28.9239	29.2801	4.70974e-07	0.000162988	2.12789
VIT_213s0067g00240	0.555198	0.417915	0.79365	2.44017	2.77497	2.52247	0.000189824	0.00218475	2.13059
VIT_214s0108g00540	5.33925	5.3386	5.29858	22.4485	23.5763	24.0422	0.00068174	0.00446235	2.13277
VIT_218s0001g13420	1.38937	1.40142	1.39273	6.07022	5.75158	6.54278	0.00235084	0.0094985	2.13406
VIT_202s0033g00270	2.43441	2.42707	2.42017	10.3108	10.681	11.1347	0.000823975	0.00495037	2.14138
VIT_219s0015g02680	0.0511903	0.0513728	0.101964	0.251026	0.301259	0.354045	0.00535694	0.0163172	2.14611
VIT_205s0020g03210	0.131912	0.22174	0.37262	1.02396	0.997041	1.2007	0.000973499	0.00548305	2.14878
VIT_215s0021g00540	1.86649	3.13617	3.6083	11.3472	12.5282	14.3204	0.00154829	0.00735613	2.14913
VIT_207s0005g00800	2.32911	1.75571	1.63657	8.58699	7.49078	9.40341	0.00301409	0.0111119	2.15494
VIT_216s0100g00800	4.50852	4.43532	5.4943	20.95	20.9259	22.5797	5.62812e-05	0.00116667	2.1584
VIT_218s0089g01270	1.11232	1.30535	0.872268	0.35153	0.459705	0.528712	0.0225711	0.045517	-1.29569
VIT_218s0001g10350	0.64888	0.712426	0.519124	2.87949	2.55745	2.97794	0.000869365	0.00509971	2.1617
VIT_210s0042g00870	1.13458	0.74722	1.47033	4.12766	5.3888	5.48792	0.00479243	0.0151123	2.16213
VIT_214s0036g00540	2.78142	2.31807	3.15547	11.8651	11.8246	13.3406	0.000518402	0.00379372	2.16533
VIT_201s0137g00050	0.426295	0.530748	0.352512	1.85526	1.86415	2.1612	0.000900028	0.00520292	2.16663
VIT_210s0071g00450	0.379654	1.01323	0.754282	3.13876	3.15752	3.43163	0.00120002	0.00627571	2.17954
VIT_209s0002g05560	6.91269	7.43738	6.66361	31.8897	31.6313	31.7859	1.75303e-05	0.00070069	2.18124
VIT_216s0022g00310	1.3433	1.10826	1.04973	5.35619	5.20981	5.4233	8.35204e-06	0.000501519	2.19105
VIT_214s0128g00520	18.6882	18.7885	20.584	84.6172	94.481	86.1214	0.00138722	0.00685379	2.19155
VIT_216s0100g00830	12.9382	14.1944	13.9176	65.6202	60.202	62.0518	0.00059889	0.00412773	2.1943
VIT_217s0000g02930	1.29271	1.87005	1.05376	6.43103	7.55403	5.34132	0.00862553	0.0227619	2.19637
VIT_218s0001g00680	5.77496	6.26463	6.71667	29.3706	29.7421	27.8886	6.46454e-05	0.00125667	2.21365
VIT_211s0016g05430	1.22305	1.41155	1.29021	6.09886	5.85868	6.26856	7.38535e-05	0.00133757	2.21522
VIT_209s0002g06430	0.64513	0.867711	0.969803	0.477952	0.263899	0.263635	0.0171588	0.0372578	-1.30373
VIT_216s0022g00700	2.27819	2.41148	2.3342	11.428	10.444	10.7952	0.000947876	0.00538325	2.21746
VIT_216s0013g01050	2.52155	2.76269	3.40873	1.30383	1.10297	1.1119	0.0180238	0.0386477	-1.30473
VIT_202s0025g04340	326.345	327.607	324.605	1539.67	1541.95	1523.35	1.59156e-05	0.000674363	2.23446
VIT_216s0050g02220	77.9996	81.3336	82.1988	402.031	353.377	388.699	0.0021713	0.00907008	2.24393
VIT_205s0077g01570	71.3736	71.5004	75.1073	302.265	371.372	361.298	0.00607626	0.017825	2.24726
VIT_217s0000g06750	10.3338	8.69501	10.8695	47.0941	48.69	46.4718	2.27047e-06	0.000287999	2.25034
VIT_202s0033g01380	2.45245	2.11192	2.74589	11.0861	11.9152	11.8072	2.22629e-05	0.000766382	2.2514
VIT_215s0048g02640	0.453878	0.989767	1.20508	4.71529	4.54039	3.39662	0.00530359	0.0162065	2.2559
VIT_215s0048g02530	1.83879	2.4426	1.92805	0.991094	0.811368	0.686615	0.0109753	0.0269855	-1.31875
VIT_212s0059g02590	1.0555	0.47352	1.39496	4.75038	4.12283	5.10046	0.000732376	0.00464797	2.25659
VIT_207s0191g00240	2.45795	2.06685	2.18073	11.2472	10.9184	9.92438	0.00108973	0.00588731	2.25865
VIT_203s0038g03570	13.0138	12.2438	12.2809	61.135	60.1116	59.5334	2.45094e-06	0.000292137	2.26778
VIT_201s0011g02170	0.487531	0.429189	0.594151	2.37252	2.49323	2.4327	1.30179e-05	0.000617571	2.27198
VIT_218s0041g00490	0.688854	0.822178	0.658117	3.29157	3.55197	3.68474	0.000365202	0.00313446	2.27891
VIT_212s0035g01000	36.5594	37.2804	35.2522	170.133	188.204	179.348	0.00117557	0.00619094	2.30121
VIT_209s0002g02320	15.0101	15.0738	14.4559	69.9688	75.3006	74.7559	0.000727304	0.00463252	2.30449
VIT_217s0000g00680	5.84719	4.93859	5.88824	26.1143	28.4959	28.129	0.000231896	0.00244326	2.31095
VIT_208s0007g06610	0.157701	0.377357	0.276128	1.35298	1.55173	1.12564	0.00450676	0.0144861	2.31237
VIT_213s0067g03790	0.600918	0.632104	0.627018	2.95958	2.91819	3.37581	0.00338167	0.0120217	2.31449
VIT_202s0025g04850	0.380694	0.287425	0.0949671	1.0309	1.21892	1.54994	0.00895685	0.0233611	2.31554
VIT_218s0001g01060	18.6166	24.636	19.1983	6.52818	8.54836	9.93335	0.0103254	0.0259065	-1.32021
VIT_202s0154g00470	3.61095	3.56619	3.81488	1.04096	1.37438	1.9839	0.010914	0.0268876	-1.32107
VIT_218s0001g05070	118.633	114.731	109.869	53.3998	26.0249	57.6605	0.0154978	0.0345682	-1.32411
VIT_206s0080g00690	0.361843	0.299794	0.529632	1.84518	2.04853	2.03864	7.83825e-05	0.0013778	2.31581
VIT_218s0075g00580	0.426302	0.161168	0.425239	1.71515	1.42755	1.90641	0.00243039	0.009695	2.31747
VIT_216s0100g00910	12.9534	13.5997	13.7191	69.6313	65.3589	66.1494	0.00041579	0.00336191	2.32033
VIT_203s0038g04620	3.48643	2.99301	3.41173	16.6331	17.0677	15.785	0.000161711	0.00201269	2.32277
VIT_216s0013g00900	4.46772	3.86095	2.97643	1.77028	1.53994	1.17365	0.022305	0.0451375	-1.3341
VIT_219s0090g01650	0.430432	0.467521	0.411848	2.32112	2.02903	2.21367	0.00173905	0.00788103	2.32492
VIT_217s0000g06700	2.91295	1.99915	2.64747	0.802589	1.04037	1.15024	0.0198297	0.0413846	-1.33653
VIT_213s0156g00590	0.873706	0.948495	0.857215	4.30432	4.23468	4.97012	0.00377312	0.0128518	2.33381
VIT_216s0100g00840	3.27693	3.5821	4.27484	18.6209	19.0375	18.7644	5.65992e-05	0.00116945	2.34129
VIT_202s0025g00810	0.782923	0.81694	0.867526	4.11416	4.58454	3.81097	0.00412116	0.0136591	2.34185
VIT_205s0094g01150	2.97831	2.88495	4.50081	16.6079	16.4048	19.5848	0.00123729	0.00638256	2.34337
VIT_206s0004g01430	2.77376	3.05395	2.87345	13.8692	15.1016	15.2509	0.000980013	0.00549701	2.34543
VIT_217s0000g07770	0.910581	1.21289	1.69731	7.09112	6.25479	6.15623	0.000224206	0.00239567	2.3516
VIT_217s0000g04460	5.84747	4.28623	4.57013	1.9505	2.37342	1.47554	0.0114358	0.0278073	-1.34216
VIT_218s0041g01080	1.1949	1.54153	1.10388	0.368467	0.682414	0.456313	0.0115074	0.0279528	-1.34918
VIT_218s0122g01150	3.04877	2.94886	2.47456	14.4247	14.4971	14.3559	0.000117825	0.00170488	2.35278
VIT_207s0031g01980	1.9796	1.72458	2.11358	9.76524	9.64984	10.3571	6.3303e-05	0.00124203	2.35537
VIT_218s0001g08590	0.315045	0	0.416786	1.422	1.3259	1.02942	0.00419968	0.0138365	2.3673
VIT_206s0004g03100	5.20065	5.02492	5.50243	27.5093	26.8193	26.9369	7.306e-07	0.000190333	2.36929
VIT_216s0039g01130	1.60261	1.23657	1.41569	6.68273	8.56139	6.7738	0.00893026	0.0233052	2.37141
VIT_216s0100g01160	16.3161	14.5382	17.0654	79.7035	83.152	85.4436	8.30002e-05	0.00142732	2.37338
VIT_213s0067g02500	5.73448	4.68362	4.61681	26.1526	26.2774	25.518	5.39372e-06	0.000413642	2.37417
VIT_201s0011g04900	10.3724	9.7677	10.8259	51.8696	53.6944	55.3058	0.000183585	0.00215058	2.37713
VIT_205s0049g01290	1.09833	0.923561	1.33278	5.88558	5.92837	5.62107	9.81002e-06	0.000542928	2.37764
VIT_216s0100g01020	18.2294	15.5572	16.0988	86.3229	87.6185	86.1309	2.84675e-06	0.000317488	2.38222
VIT_200s2376g00010	7.99623	10.2016	9.3099	50.3506	46.9314	47.7188	2.79407e-05	0.000830536	2.39814
VIT_210s0042g00930	0.969417	0.650903	0.641976	4.22477	3.50484	4.21903	0.00165502	0.00763681	2.40083
VIT_206s0004g00970	0.154344	0.309341	0.30558	1.36194	1.2006	1.52021	0.0015617	0.00739773	2.40753
VIT_219s0014g04210	0.760343	0.849411	0.552728	4.02571	3.85372	3.61771	5.4899e-05	0.00115433	2.41035
VIT_203s0132g00325	0.706177	0.392258	0.384113	2.81641	2.28309	2.81602	0.00131594	0.00663832	2.41637
VIT_208s0040g00960	0.868293	0.898974	0.581586	3.80881	4.13919	4.6145	0.00146315	0.00707553	2.41895
VIT_218s0001g11180	0.118251	0.120166	0.349756	1.06357	1.25898	0.825016	0.00770255	0.0211195	2.41933
VIT_209s0002g05490	0.284375	0.190074	0.282504	1.18803	1.47541	1.38952	0.00265399	0.0102562	2.42024
VIT_216s0100g01140	11.8408	12.5342	12.1277	62.86	64.8556	68.2194	0.000727756	0.00463252	2.42429
VIT_218s0001g02220	0.171332	0.0580717	0.138116	0.547421	0.669711	0.762989	0.00438928	0.0142379	2.42874
VIT_205s0094g00320	2.45929	2.55685	2.1655	12.9538	12.7999	12.9493	1.09015e-05	0.000572261	2.43001
VIT_214s0171g00150	0.0881939	0.178903	0.0873694	0.702823	0.681781	0.528114	0.00323123	0.0116533	2.43091
VIT_205s0094g01230	5.1141	5.01999	5.04798	27.533	28.8851	25.785	0.00159518	0.00748934	2.4368
VIT_205s0029g01140	0.0106732	0.0106403	0.0211923	0.0634031	0.0837365	0.0844477	0.00401497	0.013405	2.43755
VIT_203s0038g00660	2.36834	2.8235	3.41107	0.808329	1.25607	1.26449	0.0144586	0.0329438	-1.3697
VIT_212s0034g01350	0.534624	0.423826	0.465485	2.69385	2.77893	2.24519	0.00482909	0.0151928	2.43809
VIT_211s0118g00170	0.114722	0.341925	0.343958	1.60572	1.17883	1.59259	0.00450316	0.0144798	2.45038
VIT_205s0077g01150	304.147	283.6	308.38	1610.52	1660.33	1630.37	3.5785e-06	0.000345482	2.45137
VIT_204s0079g00690	0.112465	0.0753735	0.0748211	0.448098	0.55444	0.444476	0.00427844	0.0139884	2.46046
VIT_210s0003g02810	3.43213	4.08187	4.12192	21.5519	21.4641	21.1045	2.65647e-06	0.000304772	2.46217
VIT_212s0028g00270	0.85051	1.10817	1.58769	5.50272	6.94484	7.13207	0.00377958	0.0128692	2.46484
VIT_201s0011g06140	1.51762	1.37014	1.71168	7.7642	8.62082	9.04043	0.00170018	0.00777745	2.46667
VIT_207s0005g00810	6.7834	4.96779	5.52359	30.0697	35.514	31.2221	0.0018543	0.00821447	2.48641
VIT_219s0014g04640	1.25965	1.21727	1.43982	7.17881	7.31672	7.53173	4.61034e-06	0.000384671	2.49147
VIT_211s0016g01650	0.910013	1.11725	0.943577	6.48136	4.84534	5.43638	0.00965406	0.0246767	2.49622
VIT_218s0001g01960	0.784433	0.636466	0.901944	3.97652	4.66543	4.52473	0.00129301	0.00657223	2.50277
VIT_201s0011g00990	0.352786	0.425959	0.369798	2.36872	2.05823	2.11903	0.00180648	0.00806069	2.51049
VIT_216s0100g00770	10.8026	12.4068	11.7964	65.2362	68.7436	66.6372	3.31183e-05	0.000889577	2.51877
VIT_200s0444g00010	0.205594	0.0258788	0.230284	0.736881	0.918701	0.997665	0.00215185	0.00902325	2.52178
VIT_216s0039g01100	1.77434	1.9906	1.97797	12.0333	10.6657	10.3896	0.00266314	0.0102749	2.52642
VIT_218s0001g13670	12.0697	12.632	12.3058	71.5308	72.391	69.9643	7.01114e-05	0.00131162	2.53094
VIT_217s0000g06110	1.64556	1.15765	1.2834	7.78289	8.25496	7.6028	2.18382e-05	0.000761421	2.53221
VIT_213s0158g00360	0.885359	1.09236	0.923291	5.60545	5.69029	5.503	8.49477e-07	0.000190593	2.5336
VIT_219s0014g04240	0.23593	0.248048	0.221728	1.33894	1.38877	1.36511	5.84852e-06	0.000427345	2.53545
VIT_204s0023g02210	7.48848	6.15059	5.9591	39.2312	35.709	39.7092	0.000455329	0.00352705	2.54842
VIT_214s0128g00920	7.22761	8.07544	6.93116	44.2537	44.5571	41.4442	0.000224326	0.00239567	2.55047
VIT_218s0117g00480	0.262008	0.355951	0	1.29474	1.28828	1.05048	0.0022089	0.00913199	2.5552
VIT_203s0097g00140	1.8049	2.63788	2.49999	1.04551	0.560557	1.05513	0.0140674	0.0322917	-1.38334
VIT_205s0020g00330	0.199691	0.241178	0.199039	1.27261	1.38299	1.14868	0.0030116	0.0111058	2.57112
VIT_216s0100g01170	20.3394	19.1878	19.9366	117.986	117.226	120.897	3.6334e-05	0.000927126	2.58223
VIT_210s0003g00410	1.10545	0.94337	0.93449	6.21054	5.70465	6.08319	0.000251841	0.00253234	2.59276
VIT_206s0009g00370	0.440517	0.242702	0.360444	2.05004	1.87193	2.39888	0.00356123	0.0123799	2.59812
VIT_207s0141g00930	1.53464	2.63497	2.33524	11.6498	13.4772	14.3732	0.00188809	0.00832167	2.60222
VIT_216s0098g00080	0	0.207605	0.302087	0.888351	0.993082	1.22069	0.00295246	0.010978	2.60485
VIT_204s0044g00660	0.301837	0.328799	0.276234	1.75583	1.94913	1.87941	0.000669104	0.00441998	2.62203
VIT_208s0007g03710	4.30677	4.55029	4.42011	27.5212	26.8333	27.6575	4.27233e-05	0.00100839	2.62686
VIT_204s0044g00180	1.19555	0.919772	1.19584	6.87105	6.82153	6.81914	0.000166988	0.00204404	2.63093
VIT_218s0117g00290	0.227044	0.227941	0.225296	1.62645	1.36537	1.24776	0.00877657	0.0230168	2.63918
VIT_205s0077g01690	1.53784	1.47947	1.41895	8.94565	9.62389	9.0696	0.000542891	0.00390745	2.63922
VIT_218s0001g10180	4.44285	4.87769	3.62682	28.5966	25.7849	26.8782	0.000229112	0.00242608	2.64985
VIT_204s0079g00240	0.539077	0.770107	0.838526	4.24411	4.33403	5.00982	0.00153773	0.00732602	2.66129
VIT_207s0129g00660	13.7929	13.2515	13.9956	88.3163	85.321	86.6294	5.6876e-05	0.00117263	2.66488
VIT_219s0014g04470	1.09004	0.922131	1.18508	6.46963	6.6972	7.27223	0.000704453	0.00455103	2.67631
VIT_214s0030g02110	0.818072	0.789527	1.05972	0.402033	0.288621	0.306117	0.0129308	0.0303272	-1.41978
VIT_218s0157g00140	2.62527	2.91217	2.815	17.0201	18.6799	18.1814	0.000781797	0.00481578	2.68947
VIT_200s2648g00010	3.21885	3.51382	2.98444	21.8306	20.3772	20.5976	0.00019622	0.00223298	2.69225
VIT_214s0083g00840	0.65957	0.556498	0.657342	3.98406	4.13153	4.02741	8.32433e-07	0.000190593	2.69619
VIT_216s0039g01110	0.860729	0.936813	0.810455	5.1044	6.60663	5.22066	0.00973818	0.0248318	2.69857
VIT_207s0005g02550	0.499819	0.555537	0.802965	4.43128	3.95175	3.72421	0.000989013	0.00553284	2.7036
VIT_203s0167g00190	0.899404	0.565486	0.867299	5.02703	5.0694	5.25959	1.56122e-05	0.000665425	2.71889
VIT_214s0068g01770	0.384641	0.386155	0.766539	3.50948	3.85556	2.77535	0.00584252	0.0173286	2.72137
VIT_201s0026g01490	0.226343	0.305461	0.173075	1.5799	1.53607	1.53968	0.000229238	0.00242608	2.72301
VIT_213s0074g00570	3.19932	3.54678	3.04076	21.8868	22.0118	20.9682	3.16697e-05	0.000875379	2.72852
VIT_216s0100g01130	10.9438	10.1131	12.7868	75.2763	74.5665	78.5978	8.50479e-06	0.00050439	2.75485
VIT_203s0180g00250	0.272041	0.0910348	0.136268	1.17581	1.07543	1.15929	0.000420764	0.00336962	2.77115
VIT_217s0000g06620	0.104535	0.0263875	0.130616	0.543578	0.694015	0.566859	0.00146498	0.00708202	2.78505
VIT_212s0028g00530	1.52156	1.9352	1.99248	0.68359	0.689479	0.657822	0.0162044	0.0356612	-1.42381
VIT_216s0098g00420	0.317027	0.18535	0.166803	1.67309	1.3681	1.60472	0.00107012	0.00581947	2.79494
VIT_205s0077g01540	7.29435	7.17954	6.93143	48.2324	50.1213	50.2628	0.000168343	0.00205536	2.79554
VIT_205s0077g01530	27.2869	26.0851	26.1185	180.871	190.438	184.525	0.00023972	0.00247399	2.8058
VIT_213s0047g00910	2.95502	2.79632	2.13012	0.269777	1.30741	1.35	0.0228363	0.0459206	-1.42886
VIT_212s0059g02540	0.324177	0.570492	0.443734	2.80255	3.23475	3.50691	0.00263008	0.0102036	2.83384
VIT_201s0026g02700	0.290687	0.257787	0.253053	2.09034	1.86214	1.77765	0.00283651	0.0107161	2.83728
VIT_213s0019g00060	0.270307	0.240402	0.29859	1.90444	1.91623	1.98168	2.03157e-06	0.00027168	2.84143
VIT_203s0097g00160	7.45398	5.337	7.38888	3.34923	1.67102	2.45409	0.0100263	0.0253512	-1.43286
VIT_218s0001g10230	0.221852	0.527571	0.220923	2.48796	2.46468	2.05458	0.000524306	0.00381934	2.85189
VIT_202s0025g02670	0.996877	0.800173	0.86121	0.264135	0.520798	0.198846	0.0135755	0.0315012	-1.4338
VIT_210s0003g02440	13.1339	12.9148	12.7685	91.945	96.0535	94.1372	0.000192545	0.00220506	2.86161
VIT_213s0019g05070	4.49574	5.1543	5.06749	35.2171	35.9845	35.8023	7.41686e-08	8.81143e-05	2.86203
VIT_212s0055g00790	0.357954	0.409245	0.552568	3.12897	3.56696	2.91581	0.00257548	0.0100588	2.86423
VIT_216s0100g01000	6.9685	7.26133	7.39173	53.6003	53.091	50.7578	0.000291572	0.00273785	2.86433
VIT_209s0054g01220	1.29343	2.00809	1.53768	11.1077	12.2248	12.1843	0.000100709	0.00156449	2.87558
VIT_208s0058g00860	22.9524	24.586	23.3377	170.715	177.647	173.772	7.92563e-05	0.00139052	2.88104
VIT_202s0025g04860	0.292736	0.0998885	0.291739	1.95225	1.63088	1.46952	0.00348499	0.012206	2.88366
VIT_202s0033g00660	1.35103	1.65822	0.950389	8.59174	10.5311	10.1273	0.00222862	0.00917374	2.88491
VIT_202s0033g01290	3.89349	4.73737	2.87928	1.63961	1.89598	0.663235	0.0249592	0.0490618	-1.45478
VIT_212s0059g02410	0.84603	0.713181	0.629485	6.19851	4.7616	5.23042	0.00710968	0.0199777	2.88684
VIT_216s0039g01280	0.220818	0.265298	0.26114	1.93778	1.76289	1.83144	0.000473978	0.0036128	2.88765
VIT_218s0001g02770	16.5724	16.6981	18.0988	123.017	139.106	118.377	0.00311016	0.0113701	2.88891
VIT_205s0124g00720	1.15135	0.856889	1.09067	0.401916	0.361985	0.360808	0.0163819	0.0359639	-1.46196
VIT_205s0077g00540	1.27005	2.14779	1.3225	11.1017	10.892	13.1573	0.0019151	0.00839739	2.89042
VIT_204s0044g00720	0.389517	0.330692	0.347669	2.69616	2.59131	2.6335	4.34131e-06	0.000377185	2.89058
VIT_206s0004g05310	0	0.254212	0.242712	1.49495	0.961119	1.24898	0.00828266	0.0221927	2.89764
VIT_219s0027g01590	0.93925	1.32271	1.05221	0.430399	0.483928	0.267368	0.0105316	0.0262346	-1.48755
VIT_204s0008g01140	6.58039	6.55538	6.34381	50.1449	48.421	47.9463	0.000211282	0.0023206	2.91097
VIT_211s0118g00540	0.442664	0.56452	0.479385	3.19511	3.82857	4.22541	0.00770318	0.0211195	2.9195
VIT_203s0038g01520	1.41786	1.35232	1.80404	0.594508	0.464452	0.571531	0.0144954	0.0329962	-1.48805
VIT_202s0033g00670	3.58039	4.4968	4.04469	28.1499	31.2302	32.424	0.00159571	0.00748999	2.92091
VIT_216s0100g00900	6.02612	5.85639	5.47905	44.4644	48.1116	38.9451	0.00474236	0.0150122	2.9213
VIT_216s0100g00750	7.45245	6.26039	6.84414	52.7155	52.3132	51.1869	3.95819e-07	0.000145167	2.92582
VIT_211s0016g03480	0.363111	0.735235	0.798559	5.20237	5.36914	3.87609	0.00836463	0.0223357	2.92891
VIT_211s0206g00110	0.228557	0.408088	0.481405	3.02683	2.62972	2.89135	0.000170354	0.00207291	2.93425
VIT_206s0061g00240	0.157418	0.138068	0.078176	1.00393	0.851473	1.02487	0.00125733	0.00645276	2.94539
VIT_200s0477g00060	0.467533	0.11995	0.233758	2.32524	2.42108	1.62567	0.00944304	0.0242805	2.95541
VIT_206s0009g03013	0	0.0752279	0	0.22228	0.216953	0.14664	0.00825158	0.0221434	2.95624
VIT_212s0028g02970	1.49917	1.90099	1.4633	12.3599	12.5751	13.0973	9.18551e-06	0.00052136	2.96709
VIT_204s0069g01150	0.879302	0.934216	1.21884	0.146684	0.488516	0.439061	0.0121029	0.029004	-1.49684
VIT_211s0016g03926	1.37751	1.28807	1.18491	10.4793	9.36804	10.4908	0.00145178	0.00705387	2.97792
VIT_218s0166g00230	0.287802	0.543964	0.413979	3.51839	3.22159	3.07851	0.00021613	0.00235667	2.97819
VIT_214s0068g01250	1.13559	1.77241	1.68814	11.889	14.0444	10.3029	0.00865289	0.0228062	2.97886
VIT_214s0030g00460	1.32051	1.10023	1.59979	0.564508	0.562409	0.284736	0.0108353	0.0267524	-1.5098
VIT_216s0050g00430	0.421324	0.789183	0.627486	4.47325	5.5427	4.48887	0.00405374	0.0135132	2.98012
VIT_202s0033g00390	0.152837	0	0.0760446	0.759729	0.527775	0.538724	0.00722913	0.0202091	2.99454
VIT_219s0090g00400	3.11536	2.70058	2.22538	1.06703	0.944534	0.810192	0.0153205	0.034253	-1.51074
VIT_206s0009g00450	0.263375	0.226539	0.262043	2.19339	1.89105	1.93258	0.00254032	0.0099766	2.99982
VIT_202s0236g00090	1.34632	2.43584	1.80099	14.4591	16.782	14.231	0.00133202	0.00669695	3.02576
VIT_205s0020g03970	0.826274	0.744646	0.712499	6.48034	5.92722	6.21881	0.000540389	0.00390518	3.02791
VIT_216s0098g01790	1.45339	1.64201	1.52177	12.6698	12.6956	12.6651	1.46088e-05	0.000646415	3.04199
VIT_206s0009g03680	1.64748	2.13289	1.52783	0.435587	0.64644	0.771654	0.0114105	0.027772	-1.51768
VIT_200s2745g00010	0.0591767	0.117421	0.0581166	0.68198	0.624455	0.631269	3.0334e-05	0.000855668	3.04375
VIT_200s0125g00150	0.182092	0.459879	0.361463	3.33492	2.47768	2.50148	0.00881536	0.0230868	3.05023
VIT_212s0028g00980	1.48895	1.17752	1.39593	11.9933	11.0536	10.7064	0.000889	0.00517451	3.05453
VIT_200s0731g00010	0.0937437	0.251868	0.217897	1.42384	1.71054	1.58819	0.000502573	0.0037283	3.06639
VIT_200s0265g00110	0.489955	0.708406	0.487594	5.0115	5.22329	4.10274	0.00494666	0.0154293	3.08793
VIT_200s0125g00140	0.844496	0.769965	0.944898	7.38622	7.78386	7.17915	0.000307708	0.00281183	3.12622
VIT_208s0007g06040	49.4516	47.904	48.3612	432.481	435.418	418.161	0.000177981	0.00212142	3.14172
VIT_216s0039g01170	0.994451	0.773841	0.977808	8.11174	7.42636	8.80052	0.00235134	0.00949851	3.14765
VIT_213s0156g00580	0.170946	0.194248	0.383731	2.39592	2.21318	2.03315	0.000260823	0.00258532	3.14827
VIT_213s0019g04400	0	3.06533	0	10.263	8.56641	8.48386	0.00527288	0.0161542	3.15536
VIT_204s0023g00220	1.02302	1.1759	1.54517	0.297739	0.52224	0.485234	0.0207026	0.0427294	-1.52011
VIT_216s0100g00880	2.02958	2.90904	2.77856	23.2215	23.2858	22.5973	8.94064e-07	0.000195815	3.16259
VIT_202s0012g00170	4.47806	4.39523	4.60667	41.1779	39.8817	39.9727	9.99756e-05	0.00156026	3.16648
VIT_214s0006g02360	0.0920684	0.190782	0.184003	1.1844	1.44886	1.56394	0.0050952	0.0157463	3.16756
VIT_218s0117g00300	0.11223	0.509335	0.556732	3.63935	3.18223	3.81782	0.000290301	0.00272994	3.17432
VIT_200s0179g00280	0.558177	0.0692759	0.139009	2.2998	2.32319	2.32319	0.00535258	0.0163092	3.17943
VIT_219s0085g01040	0.753599	0.688684	0.675706	5.8737	6.66252	6.67512	0.00200853	0.00864166	3.18101
VIT_216s0039g01120	0.72871	0.759161	0.804616	6.72631	7.64802	6.55848	0.00285908	0.0107718	3.19061
VIT_214s0066g02270	0.334598	0.275839	0.393013	3.20872	2.94405	3.09785	0.000120154	0.00172289	3.2042
VIT_207s0005g00710	8.58654	8.77451	10.8509	3.15628	3.23354	3.40232	0.0130073	0.0304819	-1.52658
VIT_210s0003g04505	4.4902	2.93037	3.49332	0.954108	1.38589	1.4267	0.0253512	0.0496735	-1.53472
VIT_205s0094g00360	4.3651	3.82822	4.2494	37.9013	39.0846	37.8837	1.46822e-05	0.000648157	3.20659
VIT_218s0041g02010	1.23184	0.988442	1.22792	12.3859	9.89631	9.866	0.00711226	0.0199791	3.22071
VIT_200s1682g00010	0.75263	0.913442	1.50424	11.4362	9.09336	9.14396	0.00454816	0.0145852	3.22636
VIT_216s0100g01120	1.7669	2.21485	1.97189	19.1831	18.7083	18.8535	1.06268e-07	8.81143e-05	3.25258
VIT_218s0001g13780	0.729502	0.521071	0.483344	5.58661	5.9146	5.323	0.000197832	0.00224242	3.27821
VIT_214s0081g00050	0.717886	0.671781	0.55095	5.87242	6.82078	6.14796	0.0019244	0.00841709	3.2791
VIT_219s0014g04173	0.117579	0.117337	0.0835053	1.14501	0.921714	1.07236	0.0039532	0.0132778	3.30011
VIT_209s0002g06520	0.224672	0.113515	0.555539	3.22923	2.95796	2.65709	0.000305949	0.00280248	3.3064
VIT_211s0016g05450	0.0519002	0.31425	0.103445	1.70259	1.6327	1.43922	0.000217732	0.00236423	3.34503
VIT_202s0087g00620	2.04349	1.17155	1.12618	13.6428	15.793	14.6829	0.000394308	0.00327356	3.34513
VIT_211s0052g00893	2.9518	2.367	3.08158	1.02327	0.968462	0.902668	0.012414	0.029513	-1.53709
VIT_216s0022g00080	0.507413	0.313414	0.464576	4.15517	4.25789	4.65728	0.000424465	0.00338126	3.3457
VIT_205s0077g01550	6.71961	3.84232	4.72217	54.786	56.6977	45.5668	0.00348874	0.012208	3.3611
VIT_205s0094g00220	3.76582	3.93469	3.77817	38.8345	42.6069	38.2508	0.001408	0.00691635	3.38227
VIT_205s0094g00340	325.045	328.924	323.139	3462.29	3391.39	3458.77	5.03759e-05	0.00112496	3.39972
VIT_218s0001g09550	0.307501	0.327148	0.323927	3.37835	3.52552	3.33708	0.000297074	0.00276079	3.4169
VIT_204s0044g00040	26.4192	24.5656	24.9957	279.917	279.952	258.51	0.000779514	0.00480482	3.42906
VIT_214s0081g00030	105.195	102.329	98.9746	1100.21	1111.22	1093.32	3.72862e-06	0.000352022	3.43059
VIT_211s0052g01580	0.320048	0.147895	0.0873179	2.06462	2.09547	1.90538	4.43753e-05	0.00103835	3.44867
VIT_210s0042g01100	2.38955	1.76706	2.3799	0.875211	0.578333	0.793066	0.0104637	0.0261332	-1.54064
VIT_207s0031g02590	1.445	1.47561	1.13121	0.450882	0.485083	0.454612	0.0143591	0.032772	-1.54268
VIT_213s0047g00240	0.276705	0.362503	0.248491	3.09161	3.50985	3.63644	0.00196492	0.00852239	3.52726
VIT_218s0001g01280	0.381557	0.192814	0.521914	3.92861	4.38425	4.35816	8.41928e-05	0.00144004	3.53048
VIT_205s0077g01600	7.64786	8.79032	9.00466	99.4256	104.408	93.7744	0.00095085	0.00539371	3.54807
VIT_218s0075g00700	3.95868	2.78945	2.77643	36.544	37.9422	38.2853	2.08883e-06	0.000274731	3.56556
VIT_205s0062g00430	0.811446	0.755843	0.744072	9.24862	8.99801	9.15369	2.28001e-05	0.000775082	3.56721
VIT_214s0068g00200	2.72195	2.88641	2.70726	1.41395	0.585523	0.835281	0.0138454	0.031932	-1.5525
VIT_210s0003g05580	1.55458	1.99703	1.89031	20.8079	22.0616	21.68	7.94342e-05	0.00139236	3.56815
VIT_213s0067g01540	0.990739	0.717397	0.703967	9.74794	9.33441	9.60742	1.16709e-06	0.00021218	3.57201
VIT_205s0077g01670	0.119545	0.120564	0.11891	1.53937	1.58594	1.18865	0.0089251	0.0232974	3.58578
VIT_203s0088g00060	0.0699136	0.140879	0.0694304	1.17443	1.17322	1.0408	0.000220729	0.00238382	3.59456
VIT_200s0665g00020	0.0853994	0.0841768	0.161195	1.3658	1.38052	1.27702	1.20851e-05	0.00060176	3.60329
VIT_218s0086g00410	0	0.449949	0	2.19601	1.43229	1.89799	0.0049542	0.0154382	3.61759
VIT_207s0095g00640	0.160145	0.0803957	0.143594	1.70853	1.58946	1.47053	0.000807043	0.0048972	3.63282
VIT_218s0001g01160	2.38403	1.97759	1.88909	1.18746	0.693618	0.238864	0.020009	0.0416494	-1.55986
VIT_215s0048g01515	0.119007	0.421117	0.0592092	2.71934	2.28437	2.54398	0.000178734	0.0021241	3.65394
VIT_200s1937g00010	0.460079	0.779247	0.728637	8.93655	8.07702	8.14678	0.000392627	0.00326265	3.67617
VIT_212s0028g01650	0.131945	0.149124	0.0985691	1.55182	1.76438	1.60978	0.0010768	0.00584145	3.69666
VIT_205s0094g01210	0.105188	0.177488	0.279408	2.56256	2.20056	2.53457	0.000674777	0.00443164	3.69787
VIT_205s0020g03290	0.576038	0.375046	0.575735	7.12048	6.65126	6.30012	0.000718176	0.00460227	3.71631
VIT_204s0079g00020	0.135968	0.274376	0.20397	2.56144	2.72142	2.79787	4.60987e-05	0.00106306	3.71679
VIT_207s0005g02560	0.951588	1.42154	0.711787	15.1055	12.6799	13.9834	0.00149441	0.00717522	3.75899
VIT_214s0006g02420	0	0.61437	0.149908	3.69697	3.24266	3.56025	0.00025022	0.00253154	3.77961
VIT_200s2300g00010	1.71163	1.96114	1.77199	26.0317	25.2366	25.8444	2.4898e-05	0.000807275	3.82395
VIT_216s0100g01150	0.361026	0.144858	0.14369	3.22104	2.9147	3.10339	2.19191e-05	0.000761421	3.82957
VIT_211s0016g01220	111.706	108.527	105.018	1572.76	1570.69	1546.61	1.37055e-05	0.00062801	3.84998
VIT_205s0094g00160	1.59291	1.66552	2.36873	26.1219	26.0574	30.5628	0.0027099	0.0103906	3.87807
VIT_201s0010g02010	0.691355	0.494445	0.608117	8.32062	9.40499	8.86941	0.00104862	0.00574898	3.88975
VIT_205s0062g00520	2.56454	2.31401	2.65039	39.6504	33.7972	38.8754	0.0026828	0.0103194	3.89901
VIT_202s0025g04310	121.821	79.7285	86.513	1422.63	1451.56	1437.16	8.24312e-07	0.000190593	3.90368
VIT_216s0050g02230	0.171987	0	0	0.694243	1.01948	0.870846	0.00378351	0.012878	3.90721
VIT_206s0009g02590	3.71722	3.42878	3.16995	51.9507	53.5162	52.784	1.43689e-05	0.000638763	3.93923
VIT_201s0010g00390	0.10399	0.158939	0.310701	3.40615	2.60895	2.8522	0.00477126	0.0150752	3.9496
VIT_202s0025g04300	171.907	103.573	95.6101	2004.8	1976.08	2014.14	1.05609e-05	0.00056575	4.01392
VIT_200s2849g00010	0.0525308	0.0532382	0.157373	1.52231	1.29345	1.46112	0.000435204	0.00342532	4.0211
VIT_205s0049g01070	1.93963	2.81071	2.13344	0.712675	0.70476	0.846131	0.0252994	0.0495826	-1.60448
VIT_218s0075g00780	1.56883	1.95996	1.78408	29.3042	28.751	28.7602	2.96817e-07	0.000134776	4.03031
VIT_206s0004g01030	2.19708	2.01772	2.75881	38.7397	40.6609	34.8953	0.00192962	0.00841971	4.03467
VIT_210s0116g01160	0.187094	0.0940844	0.0931493	1.9044	2.2651	1.98858	0.00171586	0.0078095	4.03902
VIT_218s0001g00080	0.902107	1.3843	1.3937	20.5594	20.3316	21.608	6.08984e-05	0.00120914	4.0859
VIT_203s0017g01300	1.51092	1.70551	1.63732	28.3217	27.021	28.315	0.000217123	0.00236075	4.10724
VIT_201s0010g03170	0	0	0.148324	0.727815	1.00486	0.884676	0.00208918	0.00884803	4.13853
VIT_216s0039g01360	0.355208	0.481082	0.434703	7.74298	8.08529	6.69624	0.00325991	0.0117293	4.14715
VIT_214s0068g00150	1.09154	0.777761	0.98109	16.4401	16.7684	18.4729	0.00122623	0.00634954	4.18027
VIT_216s0039g00840	0.0776286	0.0261136	0.103736	1.31366	1.17336	1.32831	0.000304587	0.00279941	4.19881
VIT_219s0014g04490	0.24751	0	0.123016	1.93292	2.30029	2.68909	0.00563243	0.0168708	4.2225
VIT_205s0020g03300	0.217743	0.0725794	0.0721976	2.48601	2.02222	2.35626	0.00173734	0.0078775	4.24189
VIT_214s0128g00600	0.814691	0.830602	1.53201	20.8898	20.6815	19.0059	0.000219831	0.00237799	4.25277
VIT_202s0025g00760	0.142354	0.144247	0	1.99065	1.55361	2.00326	0.00380717	0.0129423	4.2733
VIT_208s0007g05990	0.275405	0.27891	0.183053	4.30009	4.68677	5.40543	0.00470618	0.0149453	4.28621
VIT_205s0077g01560	8.8785	9.57095	9.30515	179.52	183.863	179.839	4.78568e-05	0.00109041	4.29073
VIT_214s0128g00690	6.1989	5.95376	6.66933	123.264	124.079	123.148	3.14626e-09	1.21243e-05	4.29893
VIT_203s0091g00160	34.5883	35.8754	35.4801	693.864	701.653	697.478	6.70402e-06	0.000461561	4.30419
VIT_211s0065g00630	15.9348	16.0601	17.0613	318.221	330.332	324.074	0.000111232	0.00166638	4.30937
VIT_204s0008g00140	2.83727	4.17838	3.04665	69.2815	66.4671	68.101	6.80919e-06	0.000467115	4.34043
VIT_202s0154g00280	39.8412	41.0144	41.3487	834.617	875.009	812.885	0.00051336	0.00377683	4.36749
VIT_206s0004g01040	1.05769	1.29211	0.641125	20.5884	23.3222	21.4846	0.000894214	0.0051916	4.45038
VIT_206s0004g08060	0.509716	0.567106	0.392841	11.1018	10.4778	10.626	0.000138301	0.00184706	4.45347
VIT_216s0013g01090	1.07897	1.73226	1.37005	0.615925	0.334542	0.390513	0.0230117	0.0461613	-1.64044
VIT_208s0007g04860	0.318423	0.437622	0.454337	8.77462	9.30473	8.58128	0.000423721	0.00338108	4.46084
VIT_219s0015g00270	3.6951	5.39928	4.71124	1.95612	1.21812	1.16562	0.0109578	0.0269541	-1.66947
[truncated: 92 more rows]
